# Supplementary material for: A Widespread Distribution of Genomic CeMyoD Binding Sites Revealed and Cross Validated by ChIP-Chip and ChIP-Seq Techniques
Source: PLoS One. 2010 Dec 29;5(12):e15898. doi: 10.1371/journal.pone.0015898 (PMC3012110; doi:10.1371/journal.pone.0015898)
Supplement: Table S1 — ChiP-chip peak call data. (XLS) [file pone.0015898.s004.xls]

## Sheet: ChIP-chip Pk-Assoc Genes
Chromosome	PeakStart	PeakEnd	max -log2 (p-value)	GeneName	txStart	txEnd	Strand	# Exons	Annotations	Distance TSS	Score
chrI	4662887	4663626	24.44	B0041.1	4664871	4665757	+	6	promoter	-1614	3.6648
chrI	4646613	4647179	25.1	B0041.4	4645737	4646958	-	4	prom_exon 1	62	3.3245
chrI	4651234	4651886	20.52	B0041.5	4648440	4650703	-	6	promoter	-857	3.2246
chrI	4672149	4672887	21.66	B0041.7	4666146	4671715	-	10	promoter	-803	3.0249
chrI	10106803	10107369	26.24	B0379.4a	10094584	10109979	-	11	intron 2	2893	3.24147
chrI	13419215	13419781	26.24	C01A2.1	13416846	13418557	-	2	promoter	-941	3.29169
chrI	5308247	5309673	25.35	C01G8.9a	5301770	5310917	-	11	intronexon 3	1957	4.1065
chrI	8132856	8133426	22.81	C09H6.3	8133863	8137914	+	9	promoter	-722	3.35112
chrI	6290116	6294552	31.3	C10G11.7	6293071	6295664	+	4	promoter	-737	7.9077
chrI	4744987	4747628	27.58	C10H11.9	4738955	4744262	-	11	promoter	-2045	6.2553
chrI	9432750	9433144	24.92	C17E4.6	9430620	9438641	+	7	intron 5	2327	3.05128
chrI	4198605	4200547	27.55	C18E3.4	4202418	4203042	+	4	promoter	-2842	5.7041
chrI	4201357	4202009	25.71	C18E3.4	4202418	4203042	+	4	promoter	-735	3.4942
chrI	7507731	7510877	27.75	C26C6.1	7503500	7511292	+	15	intronexon 13	5804	6.6298
chrI	7525633	7529209	26.59	C26C6.2	7530268	7533914	+	8	promoter	-2847	6.9599
chrI	7551576	7553346	25.24	C26C6.5a	7545833	7550069	-	8	promoter	-2392	4.871
chrI	6068899	6069465	26.24	C27A12.8	6066987	6069087	-	7	prom_exon 1	-95	3.2471
chrI	5084670	5085064	23.28	C30F8.4a	5086354	5093639	+	11	promoter	-1487	2.8761
chrI	5828118	5829888	29.32	C32F10.6	5827007	5828255	-	3	prom_exon 1	-748	5.317
chrI	9557604	9560320	29.9	C36F7.2	9556293	9566086	+	8	intron 3	2669	5.95132
chrI	9554327	9556011	28.76	C36F7.2	9556293	9566086	+	8	promoter	-1124	5.46131
chrI	9560872	9562126	28.69	C36F7.2	9556293	9566086	+	8	intron 3	5206	4.46133
chrI	6800220	6804410	29.21	C37A2.2	6799322	6805391	+	12	exonintron 10	2993	7.0185
chrI	6788737	6789563	24.24	C37A2.4a	6788883	6791943	+	8	exonintron 2	267	3.6984
chrI	6782772	6783166	24.92	C37A2.5b	6782578	6787969	-	12	intronexon 10	5000	2.7883
chrI	4254453	4255280	21.71	C43E11.3a	4254476	4264327	+	14	prom_exon 1	390	3.4343
chrI	12972557	12973467	27.02	C47B2.2b	12970501	12972621	-	4	prom_exon 1	-391	3.93167
chrI	14233834	14234320	23	C49A1.4	14228921	14239291	-	9	intron 3	5214	3.01175
chrI	8027052	8027532	23	C54G4.7:yk713c3.mRNA	8027557	8030635	+	6	promoter	-265	2.99109
chrI	6614962	6615972	25.35	D2092.5	6608047	6615932	-	15	prom_exon 1	465	4.118
chrI	8769385	8770811	26.24	DY3.2	8771111	8773240	+	6	promoter	-1013	4.80119
chrI	8781086	8781910	25.84	DY3.5	8779489	8785853	-	11	exonintron 6	4355	3.8312
chrI	8782548	8783114	26.24	DY3.5	8779489	8785853	-	11	exonintron 4	3022	3.25121
chrI	8791674	8792756	28.26	DY3.6	8788320	8793442	-	6	exonintron 1	1227	4.37122
chrI	8794966	8795360	24.92	DY3.6	8788320	8793442	-	6	promoter	-1721	2.76123
chrI	10034171	10034565	24.92	F10G8.3	10034695	10037780	+	4	promoter	-327	2.89146
chrI	7034217	7036847	26.85	F15C11.2a	7030044	7036838	+	12	exonintron last	5488	6.3389
chrI	7029224	7029962	22.66	F15C11.2c	7030044	7032756	+	10	promoter	-451	3.6888
chrI	9388293	9392041	29.6	F16A11.4	9388040	9388059	-	1	promoter	-2108	6.67127
chrI	7089608	7093012	30.49	F22D6.2	7088478	7089563	-	4	promoter	-1747	7.029
chrI	7094768	7096452	27.15	F22D6.3	7096252	7098120	-	6	intronexon last	2510	5.1691
chrI	10408753	10409233	25.67	F25D7.2	10408499	10410512	+	6	intronexon 2	494	3.0615
chrI	10560346	10560998	26.71	F25H2.4	10560030	10560977	+	3	exonintron last	642	3.45152
chrI	10561723	10562633	25.56	F25H2.5	10561245	10561846	-	3	prom_exon 1	-332	4.02153
chrI	10568121	10569633	28.79	F25H2.8	10571041	10572405	+	5	promoter	-2164	4.79154
chrI	10570185	10570837	20.71	F25H2.8	10571041	10572405	+	5	promoter	-530	3.54155
chrI	9760593	9761245	26.71	F26E4.1	9762289	9765028	+	10	promoter	-1370	3.46135
chrI	9794079	9796968	30.77	F26E4.8	9793984	9795429	-	3	prom_exon 1	-94	6.69136
chrI	9315476	9316091	23.38	F26H9.6	9316498	9317824	+	4	promoter	-714	3.31125
chrI	7716551	7724170	34.87	F27D4.2	7713269	7714651	-	2	promoter	-5709	10.401
chrI	4932939	4934279	26.38	F28B3.4	4934118	4935477	+	3	prom_exon 1	-509	4.6057
chrI	4925787	4926181	22.51	F28B3.8	4921403	4926196	-	14	intronexon 1	212	2.7656
chrI	3993841	3995439	28.98	F28H1.1	3995738	3996404	+	1	promoter	-1098	4.9736
chrI	15049032	15049512	23	F31C3.1	15048657	15049321	-	2	prom_exon 1	49	3.14187
chrI	15069812	15070206	21.72	F31C3.7	15070131	15071885	+	1	prom_exon last	-122	2.77188
chrI	14853491	14854229	25.33	F32A7.5c	14854526	14857909	+	7	promoter	-666	3.65184
chrI	14764692	14765344	26.71	F39B2.10	14765127	14766481	+	4	intronexon 2	-109	3.39179
chrI	14796868	14797262	20.12	F39B2.3	14796266	14797531	-	3	intronexon 1	466	2.78181
chrI	14767462	14767856	23.32	F39B2.6	14767984	14768595	+	2	promoter	-325	2.8418
chrI	8647555	8648121	25.1	F43G9.10	8646653	8648291	-	4	exonintron 1	453	3.34118
chrI	8640503	8641327	25.04	F43G9.11	8642004	8644100	+	6	promoter	-1089	3.83117
chrI	5310741	5314665	28.72	F48C1.4	5313346	5313726	-	2	prom_exon 1	1023	7.3366
chrI	5315414	5316872	28.34	F48C1.4	5313346	5313726	-	2	promoter	-2417	4.8167
chrI	14319482	14319973	25.67	F49B2.3	14319057	14320920	+	6	exonintron 2	670	3.13176
chrI	9915034	9917320	28.71	F52F12.6	9912447	9918579	-	8	exonintron 1	2402	5.83142
chrI	3817941	3820399	30.44	F53F10.5	3818080	3821326	+	6	intronexon 4	1090	6.2735
chrI	129591	131533	25.89	F53G12.5a	128697	133582	+	6	intron 3	1865	5.282
chrI	128387	129039	24.71	F53G12.5a	128697	133582	+	6	intronexon 2	16	3.821
chrI	4032175	4032913	24.44	F55C7.7a	3999349	4031628	-	32	promoter	-916	3.9538
chrI	4033465	4033861	24.92	F55C7.7a	3999349	4031628	-	32	promoter	-2035	2.8439
chrI	4020790	4021356	25.1	F55C7.7c	3999349	4020292	-	16	promoter	-781	3.2537
chrI	12073227	12073793	25.1	F58D5.t1	12073917	12073990	+	1	promoter	-407	3.40163
chrI	10525022	10525502	20.33	F59C6.6	10524153	10525793	-	3	intronexon 2	531	3.07151
chrI	7783010	7784092	23.95	H15N14.1d	7781494	7785526	+	11	intronexon 8	2057	4.23103
chrI	8056315	8056709	20.12	K04G2.7	8055537	8056294	-	3	promoter	-218	2.86111
chrI	14739744	14740310	26.24	K05C4.8	14740474	14741598	+	3	promoter	-447	3.29178
chrI	6468058	6468452	21.72	K06A5.4	6469054	6472160	+	9	promoter	-799	2.8178
chrI	9627751	9628145	23.32	K07A1.12	9626455	9627810	-	3	prom_exon 1	-138	2.85134
chrI	7164287	7166573	26.04	K07G5.1	7160972	7164782	-	11	prom_exon 1	-648	5.7993
chrI	7157317	7158141	27.45	K07G5.6	7158106	7159877	-	7	intronexon last	2148	4.0292
chrI	9860097	9861351	24.95	K10C3.2	9858690	9859773	-	4	promoter	-951	4.45137
chrI	9877003	9878859	22.47	K10C3.6d	9877818	9882176	+	7	prom_exon 1	113	4.73139
chrI	1342213	1342607	23.32	K12C11.1	1341355	1344693	-	3	exon 2	2283	3.0015
chrI	1835110	1836294	23.91	M01D7.7a	1835936	1840889	+	8	prom_exon 1	-234	4.5919
chrI	9380102	9384366	30.52	M04C9.7	9380836	9380859	-	1	prom_exon last	-1375	7.70126
chrI	1068357	1069869	25.68	R06A10.2	1068997	1074345	+	8	exonintron 2	116	5.1912
chrI	379677	382135	28.78	R119.4	379246	381904	-	6	prom_exon 1	998	5.573
chrI	7874185	7875697	27.9	R11A5.4d	7874612	7879940	+	4	prom_exon 1	329	4.85105
chrI	4172023	4172675	23.71	R12E2.16	4172206	4172316	+	1	prom_exon last	143	3.494
chrI	10777139	10778221	23.95	R13H8.1a	10779559	10783102	+	6	promoter	-1879	4.49157
chrI	10779401	10780225	21.71	R13H8.1a	10779559	10783102	+	6	prom_exon 1	254	3.50158
chrI	8296424	8297169	26.22	T01G9.2a	8283938	8296163	-	12	promoter	-633	3.74116
chrI	8288703	8290301	27.29	T01G9.3	8290120	8292353	+	6	prom_exon 1	-618	5.15115
chrI	4696424	4703576	32	T04D1.4	4686397	4697868	-	9	prom_exon 1	-2132	9.8851
chrI	4687118	4688716	23.91	T04D1.4	4686397	4697868	-	9	intronexon 7	9951	4.305
chrI	6182920	6183486	20.52	T09B4.3	6184443	6185854	+	3	promoter	-1240	3.1975
chrI	6161061	6165497	31.71	T09B4.5a	6162204	6164858	+	4	exonintron last	1075	8.0373
chrI	6174655	6175393	25.33	T09B4.8	6172900	6174595	-	7	promoter	-429	3.7474
chrI	3721011	3721921	27.02	T12F5.4	3713765	3721062	-	8	prom_exon 1	-404	3.9932
chrI	3739802	3741486	26.35	T12F5.5a	3734430	3740336	-	8	prom_exon 1	-308	5.1634
chrI	3737938	3739250	26.52	T12F5.5b	3734430	3737452	-	6	promoter	-1142	4.4933
chrI	5694542	5695538	27.35	T19B4.2	5692268	5696691	+	7	intronexon 5	2772	4.2369
chrI	5687647	5688729	23.95	T19B4.7	5680368	5691443	-	17	intron 3	3255	4.3168
chrI	6887295	6887950	24.21	T21G5.5b	6887038	6891031	-	5	intronexon 4	3408	3.4886
chrI	7944244	7944638	21.72	T22C1.1	7944055	7945708	+	6	intronexon 3	386	2.81106
chrI	7976288	7977628	22.1	T22C1.11	7975092	7976738	-	5	prom_exon 1	-220	4.26108
chrI	7960190	7960584	24.92	T22C1.7	7955000	7959601	-	10	promoter	-786	2.82107
chrI	9996140	9997566	28.12	T23D8.5	9996503	9996815	-	1	prom_exon last	-38	4.85145
chrI	9991963	9994250	26.93	T23D8.9a	9988545	9992838	-	10	prom_exon 1	-268	5.86144
chrI	8141633	8142285	25.71	T28B8.1	8142200	8142792	+	2	prom_exon 1	-241	3.48113
chrI	7481456	7484177	29.61	T28F4.1	7481112	7482252	-	3	prom_exon 1	-564	6.1495
chrI	7498006	7498400	24.92	T28F4.4	7494859	7498226	-	10	prom_exon 1	23	2.7396
chrI	7501877	7502963	22.1	T28F4.6	7501956	7502268	-	1	prom_exon last	-152	4.3097
chrI	6753055	6754481	24.88	W02D3.9	6750586	6753387	-	6	prom_exon 1	-381	4.5281
chrI	13851181	13851754	22.81	W04A8.4	13850183	13850673	-	3	promoter	-794	3.31172
chrI	13067977	13069319	22.19	W05B5.3	13064201	13070152	-	7	intron 1	1504	4.42168
chrI	4704128	4704694	25.1	W09C3.4	4704622	4705714	+	3	prom_exon 1	-211	3.3552
chrI	13636825	13637391	21.67	W09C5.2	13637282	13641320	+	5	prom_exon 1	-174	3.2117
chrI	13667467	13667947	23	W09C5.8	13666530	13667160	-	3	promoter	-547	2.98171
chrI	2830891	2831715	26.65	W10C8.2	2823468	2830291	-	4	promoter	-1012	4.0526
chrI	2824942	2825336	23.28	W10C8.2	2823468	2830291	-	4	exon 3	5152	2.8425
chrI	9110032	9111716	25.68	W10D5.3a	9109229	9115594	-	13	exonintron 9	4720	4.95124
chrI	5141482	5143363	27.82	Y110A7A.3	5141681	5149119	+	10	exonintron 2	741	5.4463
chrI	5128724	5130150	23.34	Y110A7A.7	5129781	5131050	+	5	intronexon 2	-344	4.0562
chrI	12907156	12907722	26.24	Y18D10A.13	12886703	12910394	+	23	exonintron 21	20736	3.25166
chrI	12824138	12824649	18.31	Y18D10A.4	12823955	12824480	+	2	exonintron last	438	2.92165
chrI	2299483	2300049	21.67	Y39G10AR.10	2300113	2302634	+	3	promoter	-347	3.3022
chrI	2293157	2293637	20.33	Y39G10AR.11	2293217	2296602	+	2	prom_exon 1	180	2.9721
chrI	2302407	2303661	25.04	Y39G10AR.12a	2297817	2304393	-	5	intronexon 2	1359	3.8523
chrI	3245884	3248428	28.96	Y54E10A.16a	3244573	3246062	-	5	prom_exon 1	-1094	6.3131
chrI	14815576	14816830	25.84	Y54E5B.1b	14815528	14820495	+	7	exonintron 1	675	3.94183
chrI	530592	531072	21.66	Y65B4BL.1	530568	532855	+	6	intronexon 2	264	3.298
chrI	518119	518513	24.92	Y65B4BL.5	511480	516397	-	6	promoter	-1919	3.047
chrI	536573	537139	26.24	Y65B4BR.4b	537140	541634	+	10	promoter	-284	3.2711
chrI	534671	536011	22.68	Y65B4BR.5a	535810	536496	+	3	intronexon 2	-469	3.951
chrI	532063	532973	22.65	Y65B4BR.8	534460	535197	+	4	promoter	-1942	3.889
chrI	2887710	2888448	22.66	Y71F9AL.7	2887800	2889356	+	2	prom_exon 1	279	3.5829
chrI	2876449	2877445	27.35	Y71F9AL.9	2876936	2878038	+	4	intronexon 3	11	4.1728
chrI	2710443	2711181	27.11	Y71F9B.5b	2707629	2717346	+	9	intronexon 4	3183	3.6724
chrI	1874089	1874569	21.66	Y71G12A.3	1874177	1883473	+	6	prom_exon 1	152	3.072
chrI	1730653	1731563	26.29	Y71G12B.11b	1721597	1732876	+	7	intronexon 6	9511	4.1218
chrI	11800710	11801190	25.67	ZK1151.1b	11755814	11800119	-	29	promoter	-831	2.97162
chrI	6087669	6088063	23.32	ZK484.4a	6078813	6086982	-	16	promoter	-884	2.7272
chrI	14955873	14956525	20.52	ZK909.1	14954098	14955088	-	3	promoter	-1111	3.27186
chrI	14953805	14954371	22.81	ZK909.2c	14954203	14958481	+	5	prom_exon 1	-115	3.38185
chrI	4370199	4371526	25.42	ZK973.9	4370603	4372112	-	3	exonintron 1	1249	4.5044
chrII	602	1684	28.26	2L52.1	1866	4663	+	7	promoter	-723	4.35189
chrII	4376509	4376989	21.66	B0286.4a	4372938	4376392	-	8	promoter	-357	3.0522
chrII	4519327	4520409	28.26	B0304.1c	4519054	4522386	+	6	intron 1	814	4.58222
chrII	4517674	4518775	25.18	B0304.1c	4519054	4522386	+	6	promoter	-829	4.32221
chrII	8896316	8902997	34.31	B0457.1c	8896786	8903800	+	3	exonintron last	2870	9.86294
chrII	9261626	9265116	28.87	C01G6.1a	9259267	9261881	-	5	prom_exon 1	-1490	6.403
chrII	9268965	9269531	23.96	C01G6.3	9269421	9271060	+	4	prom_exon 1	-173	3.22301
chrII	9273783	9274177	23.32	C01G6.4	9271633	9272932	-	5	promoter	-1048	2.76302
chrII	9300813	9301207	23.32	C01G6.8b	9296316	9304730	-	8	intron 2	3720	2.88304
chrII	6826205	6837438	35.45	C04A2.3a	6835005	6847237	+	13	promoter	-3183	12.1625
chrII	6838506	6839244	22.66	C04A2.3a	6835005	6847237	+	13	intron 5	3870	3.59255
chrII	6842291	6847865	30.49	C04A2.3c	6845299	6847237	+	3	promoter	-221	8.51256
chrII	10563141	10563535	24.92	C06A1.1	10560239	10563297	-	5	prom_exon 1	-41	2.79322
chrII	9354421	9356879	28.21	C06C3.1b	9358442	9368563	+	15	promoter	-2792	5.81305
chrII	7393534	7394186	25.71	C07D10.2b	7394883	7396734	+	9	promoter	-1023	3.41264
chrII	8026871	8028211	26.88	C08B11.3	8023191	8027661	-	8	prom_exon 1	120	4.73275
chrII	1787313	1788223	20.64	C08F1.6	1787284	1788107	-	2	prom_exon 1	339	3.84204
chrII	9891034	9891772	23.55	C08H9.2	9886949	9890849	-	6	promoter	-554	3.61312
chrII	10986509	10991891	30.52	C09D8.1b	10993505	11011691	+	16	promoter	-4305	8.74326
chrII	5592637	5594063	23.41	C17G10.4b	5587670	5593341	-	10	prom_exon 1	-9	4.80241
chrII	8983856	8984422	21.67	C18E9.7	8978822	8982584	-	12	promoter	-1555	3.21295
chrII	6686900	6687810	25.56	C18H9.3	6684188	6688580	+	7	intronexon 6	3167	4.26252
chrII	5660923	5663295	29.18	C25H3.6b	5661216	5662600	+	5	exonintron last	893	6.08243
chrII	8328592	8329674	23.95	C26D10.4	8329199	8336423	+	17	exonintron 2	-66	4.20282
chrII	5180857	5183660	30.66	C27D6.4a	5179656	5181051	-	5	prom_exon 1	-1207	6.57235
chrII	6347202	6349180	28.9	C32D5.9	6347206	6347630	-	2	prom_exon 1	-561	5.56245
chrII	2138295	2139424	26.06	C40A11.4	2137324	2138951	+	6	exonintron last	1535	4.32206
chrII	2145450	2146016	21.64	C40A11.6	2144461	2145582	-	4	prom_exon 1	-151	3.33207
chrII	2156461	2157285	27.45	C40A11.9	2155484	2157592	-	4	intronexon 1	719	3.71208
chrII	8125865	8127291	25.3	C41C4.4	8112587	8124758	-	10	promoter	-1820	4.78277
chrII	8129047	8130129	22.72	C41C4.6	8129926	8134219	+	5	intronexon 2	-338	4.17279
chrII	8131025	8132021	26.68	C41C4.6	8129926	8134219	+	5	intron 3	1597	4.0928
chrII	8127843	8128495	22.71	C41C4.6	8129926	8134219	+	5	promoter	-1757	3.43278
chrII	11689802	11690282	20.33	C47D12.7	11688871	11695905	+	9	intronexon 4	1171	3.01339
chrII	7024569	7025049	23	C52E12.1	7025740	7029811	+	15	promoter	-931	3.12262
chrII	7022419	7022899	25.67	C52E12.4	7013139	7022436	-	20	prom_exon 1	-223	3.03261
chrII	13460674	13462108	28.6	E01G4.3	13461169	13461905	-	3	prom_exon 1	514	4.80363
chrII	13472324	13473062	21.77	E01G4.5	13472428	13473816	+	6	intronexon 3	265	3.60364
chrII	14000310	14001581	28.16	F01D5.3	13999094	13999918	-	2	promoter	-1027	4.65368
chrII	3274374	3274940	25.1	F02E11.3	3272343	3274486	-	8	prom_exon 1	-171	3.30213
chrII	11631327	11636968	31.15	F07A11.6b	11615143	11633488	-	21	prom_exon 1	-659	8.83338
chrII	11617883	11619567	25.55	F07A11.6d	11615143	11619048	-	5	prom_exon 1	323	5.17337
chrII	8801289	8804693	30.01	F07H5.8	8801990	8804692	+	6	exonintron last	1001	7.10291
chrII	5336720	5337200	25.67	F08B1.1b	5336274	5340215	+	5	intron 1	686	3.15236
chrII	5373221	5373615	24.92	F09E5.13	5372104	5373314	-	6	prom_exon 1	-104	2.72237
chrII	5377881	5379651	27.04	F09E5.15	5378809	5379461	+	2	exonintron last	-43	5.24238
chrII	7126269	7126921	23.71	F10E7.1	7126682	7128769	+	8	exonintron 2	-87	3.41263
chrII	4698129	4699039	27.02	F10G7.4	4698706	4700783	+	4	intronexon 2	-122	3.97229
chrII	11713563	11713957	24.92	F13D12.10	11713924	11716598	+	5	prom_exon 1	-164	2.8334
chrII	11728382	11729034	25.71	F13D12.4b	11728980	11729583	+	4	prom_exon 1	-272	3.47341
chrII	11748343	11750371	26.11	F13D12.7	11743880	11747549	-	9	promoter	-1808	5.64344
chrII	11746881	11747791	27.75	F13D12.7	11743880	11747549	-	9	prom_exon 1	213	4.08343
chrII	7676095	7678037	27.55	F18A1.3c	7671957	7681813	+	3	intron 1	5109	5.42272
chrII	7673171	7673565	23.32	F18A1.3c	7671957	7681813	+	3	intron 1	1411	2.80271
chrII	7666729	7667640	27.75	F18A1.4a	7667920	7671709	+	8	promoter	-735	4.1327
chrII	7662257	7662995	27.11	F18A1.6b	7658399	7662180	-	9	promoter	-446	3.77269
chrII	13029302	13031072	29.32	F18A11.2	13032745	13036316	+	5	promoter	-2558	5.25356
chrII	6560393	6563201	28.32	F18C5.10	6559699	6561385	-	4	prom_exon 1	-412	5.9525
chrII	6941928	6943698	27.88	F22D3.2	6929237	6946872	+	16	exonintron 11	13576	4.69259
chrII	6945626	6946020	21.72	F22D3.2	6929237	6946872	+	16	intron 13	16586	2.7626
chrII	6926257	6926651	23.32	F22D3.4	6925028	6925876	-	4	promoter	-578	2.88257
chrII	6934869	6940602	32.31	F22D3.5	6938509	6938938	-	4	prom_exon 1	1202	9.05258
chrII	14404185	14407761	29.32	F26H11.3b	14405431	14407645	+	6	exonintron last	542	7.29372
chrII	14399006	14401486	26.55	F26H11.3c	14399968	14407645	+	9	exonintron 2	278	5.76371
chrII	13108181	13108924	20.71	F29C12.1	13107915	13109886	+	5	intronexon 3	637	3.43357
chrII	13109562	13109956	21.72	F29C12.1	13107915	13109886	+	5	exonintron last	1844	2.89358
chrII	4207171	4208425	28.69	F31D5.6	4209776	4213328	+	7	promoter	-1978	4.77219
chrII	13151521	13151915	24.92	F32A11.3	13151437	13153209	-	4	exonintron 2	1491	2.94359
chrII	11040666	11043688	29.39	F33A8.3	11039932	11041037	-	3	prom_exon 1	-1140	6.70327
chrII	2681246	2681988	26.22	F34D6.1	2679549	2681217	-	2	promoter	-400	3.72209
chrII	1748210	1749120	27.75	F36H5.8	1748383	1751599	-	4	intronexon last	2934	3.92203
chrII	11184663	11185663	27.01	F37H8.1	11183067	11184715	-	6	prom_exon 1	-448	4.07328
chrII	11187356	11187750	21.72	F37H8.5	11188159	11189305	+	4	promoter	-606	2.77329
chrII	3309344	3310175	22.71	F39E9.5	3307854	3308794	-	4	promoter	-965	3.45214
chrII	11789934	11791016	28.26	F43G6.4	11790664	11796865	+	6	prom_exon 1	-189	4.57347
chrII	11794750	11795574	23	F43G6.4	11790664	11796865	+	6	exonintron 2	4498	3.00348
chrII	11756428	11761641	30.51	F44E5.4	11757113	11759160	-	2	prom_exon 1	125	8.24346
chrII	1724027	1725195	27.91	F45C12.5	1724661	1726879	+	5	intronexon 2	-50	4.34202
chrII	8830969	8831535	26.24	F46C5.2	8828182	8829030	-	5	promoter	-2222	3.45292
chrII	1236675	1237672	20.52	F47F6.1	1234179	1236487	-	5	promoter	-686	3.34199
chrII	220889	221644	23.99	F48A11.5	217316	220620	-	10	promoter	-646	3.68193
chrII	8409604	8413266	32.07	F49E12.6	8412617	8415540	+	8	promoter	-1182	7.43283
chrII	8413904	8415588	26.75	F49E12.6	8412617	8415540	+	8	exonintron last	2129	5.04284
chrII	3897054	3897448	20.87	F53C3.6a	3898101	3899558	+	6	promoter	-850	2.89216
chrII	10248338	10248818	21.66	F54B3.3	10248897	10250778	+	3	promoter	-319	2.99315
chrII	11566633	11569093	25.12	F54D5.5	11564452	11566601	-	4	promoter	-1262	5.73336
chrII	5463140	5464577	26.02	F56D1.4c	5466441	5471753	+	14	promoter	-2582	4.48239
chrII	5465989	5466383	24.92	F56D1.4c	5466441	5471753	+	14	promoter	-255	2.9524
chrII	10502186	10503096	24.47	F59B10.1	10497053	10502394	-	9	prom_exon 1	-247	4.09318
chrII	5649480	5650478	24.01	F59E12.2	5649740	5654194	+	7	intronexon 3	239	4.16242
chrII	311188	312270	27.03	K01A2.8a	309553	310696	-	5	promoter	-1033	4.37194
chrII	14437264	14438604	27.88	K04B12.2a	14434907	14437851	-	4	prom_exon 1	-83	4.71373
chrII	2994285	2996922	25.15	K08A2.1	2998682	3000544	+	4	promoter	-3078	5.89211
chrII	2986453	2988325	29.85	K08A2.4	2988305	2991194	+	4	prom_exon 1	-916	5.5921
chrII	8743831	8745343	26.2	K08F8.1b	8744046	8746509	+	6	intronexon 3	541	4.35286
chrII	8746497	8748439	28.59	K08F8.1c	8745418	8746988	+	6	exonintron last	2050	5.62287
chrII	8768711	8769449	24.44	K08F8.5a	8767499	8769222	+	7	exonintron last	1581	3.65288
chrII	8775939	8776505	26.24	K08F8.6	8770991	8781348	+	18	exon 12	5231	3.31289
chrII	1043148	1043714	26.24	M01D1.10	1042973	1044030	-	2	exon last	599	3.21197
chrII	1042030	1042510	24.33	M01D1.8	1041368	1042307	-	2	prom_exon 1	37	3.02196
chrII	10333192	10334532	22.38	M02G9.1	10326200	10335495	+	9	intronexon 7	7662	4.59317
chrII	10329745	10330920	28.48	M02G9.1	10326200	10335495	+	9	intronexon 5	4132	4.44316
chrII	4574806	4576685	26.37	M03A1.1a	4572074	4590498	+	10	intron 2	3671	5.37223
chrII	4580141	4581911	27.72	M03A1.1a	4572074	4590498	+	10	intron 4	8952	5.26225
chrII	4584987	4585639	23.71	M03A1.1a	4572074	4590498	+	10	intron 5	13239	3.54227
chrII	4582653	4583133	20.33	M03A1.1a	4572074	4590498	+	10	exonintron 5	10819	3.07226
chrII	4579195	4579589	24.92	M03A1.1a	4572074	4590498	+	10	exonintron 4	7318	2.82224
chrII	8481141	8481835	24.15	M05D6.5	8480677	8482113	-	3	intronexon 2	625	3.36285
chrII	10867963	10868443	24.33	M106.4a	10864099	10868716	-	9	exonintron 2	513	2.95325
chrII	10783629	10785581	28.59	R06F6.1	10785421	10786746	+	5	prom_exon 1	-816	5.68323
chrII	7613901	7615436	28.54	R07G3.7a	7611490	7613600	-	6	promoter	-1068	4.90265
chrII	7642177	7642658	25.67	R153.1d	7627982	7641988	-	11	promoter	-429	3.19268
chrII	7641231	7641625	21.72	R153.1d	7627982	7641988	-	11	intronexon 1	560	2.72267
chrII	10547296	10551990	30.86	R166.5a	10544263	10548603	-	7	prom_exon 1	-1040	8.18319
chrII	10552542	10554059	27.9	R166.5b	10544263	10553529	-	7	prom_exon 1	228	4.8732
chrII	10555431	10555911	25.67	R166.5b	10544263	10553529	-	7	promoter	-2142	3.02321
chrII	9964771	9965595	24.24	R53.2	9963070	9966989	-	5	intron last	1806	3.71313
chrII	159825	162025	27.66	T01D1.2a	163141	169679	+	11	promoter	-2216	5.35191
chrII	193255	193907	25.69	T01D1.6	192591	194534	-	4	exonintron 1	953	3.59192
chrII	629146	629798	21.71	T04B8.2	630080	631903	+	6	promoter	-608	3.40195
chrII	7809352	7812068	30.29	T05A6.1	7811177	7811789	+	2	exonintron last	-467	6.40273
chrII	7813309	7816469	31.32	T05A6.2b	7816626	7818181	+	5	promoter	-1737	6.86274
chrII	4672371	4673231	25.4	T05A7.4	4673071	4673587	+	2	prom_exon 1	-270	3.85228
chrII	8200856	8201680	27.45	T05C12.10	8198721	8203580	+	11	exon 7	2547	3.90281
chrII	1820343	1821339	24.71	T08E11.5	1821546	1823003	+	3	promoter	-705	3.48205
chrII	4129478	4129960	20.33	T08H4.3b	4128096	4129295	-	3	promoter	-424	3.11218
chrII	9618736	9620076	28.38	T15H9.1	9618547	9619078	-	2	prom_exon 1	-328	4.64307
chrII	6667636	6668288	24.71	T19D12.1	6666859	6673291	+	15	exon 4	1103	3.61251
chrII	12498366	12499878	28.35	T21B4.4	12497300	12502760	-	9	exonintron 4	3638	4.96352
chrII	9054265	9055175	21.77	T24B8.2	9054885	9056351	+	4	intronexon 2	-165	3.61296
chrII	9058995	9063690	32.14	T24B8.3a	9059825	9061009	-	3	prom_exon 1	-333	8.33297
chrII	9064242	9067647	28.81	T24B8.4	9064955	9071486	-	9	exonintron 5	5541	7.13298
chrII	11305207	11306203	27.35	T24F1.3	11306320	11311708	+	10	promoter	-615	4.22332
chrII	6235231	6235797	21.67	T24H7.5c	6234532	6235443	-	3	prom_exon 1	-71	3.49244
chrII	6411128	6412382	24.48	T25D10.4	6407736	6410218	-	5	promoter	-1537	4.52246
chrII	4975501	4976239	22.66	T27F7.2b	4972838	4988710	+	12	exonintron 3	3032	3.57232
chrII	4986631	4987627	24.01	T27F7.2c	4985055	4988121	+	5	intronexon 4	2074	4.19233
chrII	6492112	6493194	27.64	T28D9.1	6492349	6493382	+	4	exonintron last	304	4.46249
chrII	11442675	11443327	25.71	VW02B12L.3	11442639	11443690	+	4	intronexon 3	362	3.43333
chrII	14804260	14804654	23.32	W01D2.3	14803042	14804138	-	6	promoter	-319	3.09374
chrII	11452802	11453798	26.68	W02B12.2	11451564	11452847	-	5	prom_exon 1	-453	4.22334
chrII	1134745	1135570	23.04	W09B6.4	1132372	1134148	-	6	promoter	-1009	3.68198
chrII	11915821	11917774	27.9	Y17G7A.1	11916414	11917412	+	2	exonintron last	383	5.36351
chrII	3107340	3107734	21.72	Y25C1A.3	3106058	3108026	+	4	intronexon 3	1479	2.87212
chrII	12984446	12987556	28.73	Y38F1A.5	12988116	12992448	+	5	promoter	-2115	6.39354
chrII	12989055	12991771	26.04	Y38F1A.5	12988116	12992448	+	5	exonintron 3	2297	6.35355
chrII	13984901	13985295	21.72	Y39G8B.4	13983285	13984570	-	2	promoter	-528	2.72367
chrII	14247219	14251557	30	Y48B6A.14	14250605	14250955	+	2	promoter	-1217	7.7237
chrII	13289533	13291225	28.76	Y48C3A.5b	13278903	13303983	+	10	intron 2	11476	5.3436
chrII	13291777	13292343	23.96	Y48C3A.5b	13278903	13303983	+	10	intron 2	13157	3.35361
chrII	3595237	3597542	26.47	Y49F6A.3	3592043	3593482	-	5	promoter	-2907	5.90215
chrII	1536269	1536921	23.71	Y51H7BR.2	1536263	1537280	+	2	intronexon last	332	3.43201
chrII	9745569	9748371	28.61	Y53C12B.3a	9746641	9749768	+	7	intronexon 5	329	6.3831
chrII	1291834	1292252	20.85	Y57G7A.8	1290704	1292222	-	8	prom_exon 1	179	2.802
chrII	11534657	11538570	30.49	Y62F5A.2	11537569	11537591	+	1	prom_exon last	-955	7.14335
chrII	9224844	9226786	29.98	ZK1067.7	9225495	9227064	-	3	exonintron 1	1249	5.51299
chrII	9645292	9646718	28.12	ZK1307.6	9640902	9644332	-	6	promoter	-1673	4.78309
chrII	13817615	13829017	37.3	ZK131.4	13822957	13823269	-	1	prom_exon last	-47	12.4137
chrII	4944836	4945230	23.32	ZK546.14b	4944162	4945663	-	4	exon 2	630	2.83231
chrII	11889366	11891136	28.18	ZK930.10	11889983	11890004	+	1	prom_exon last	268	5.1835
chrII	11887632	11888112	20.33	ZK930.8	11889771	11889791	+	1	promoter	-1899	3.03349
chrII	9837853	9838333	23	ZK938.2	9837099	9838210	-	3	prom_exon 1	117	2.95311
chrIII	4378401	4379741	23.87	B0284.3	4379456	4381010	-	3	intronexon 2	1939	4.6619
chrIII	4369457	4369851	23.32	B0285.10	4371114	4372789	+	6	promoter	-1460	2.9218
chrIII	5718814	5722309	26.33	B0336.1	5722829	5726697	+	9	promoter	-2267	6.805
chrIII	5714675	5716016	28.38	B0336.2	5716063	5716866	+	4	promoter	-717	4.8049
chrIII	558756	559236	23	B0353.1	560143	572134	+	5	promoter	-1147	3.14381
chrIII	4756821	4757731	27.02	B0393.3	4757266	4759506	+	5	intronexon 2	10	3.9128
chrIII	9457039	9457691	23.71	B0464.5a	9456533	9462403	+	12	exonintron 2	832	3.37132
chrIII	12807003	12807655	26.71	BE10.3	12807959	12812492	+	7	promoter	-630	3.58177
chrIII	7716269	7717093	26.65	C03B8.1	7716687	7716997	+	3	exonintron last	-6	3.8894
chrIII	7709758	7712572	25.17	C03B8.3	7712372	7712867	+	3	promoter	-1207	5.9693
chrIII	7708381	7709205	22.81	C03B8.4	7700545	7709393	-	22	intronexon 2	600	3.3092
chrIII	8499900	8500570	19.31	C04D8.1	8497951	8518306	+	15	intron 3	2284	2.79112
chrIII	6078167	6079866	26.03	C05D10.1a	6080515	6084370	+	6	promoter	-1498	5.1461
chrIII	6420112	6421968	25.89	C05D11.7b	6416081	6419389	-	7	promoter	-1651	5.4268
chrIII	9695830	9706207	34.57	C07A9.3b	9699885	9709763	+	9	promoter	1133	11.9214
chrIII	9665389	9668194	28.23	C07A9.9	9662991	9665083	-	4	promoter	-1708	6.45137
chrIII	4489346	4490686	28.88	C07G2.1b	4489328	4491228	+	3	exonintron last	688	4.7422
chrIII	4501568	4503854	26.93	C07G2.3b	4499425	4501143	-	5	promoter	-1568	5.8923
chrIII	7530042	7531296	27.09	C07H6.7	7529033	7534618	-	5	intron 2	3949	4.5186
chrIII	7497732	7499502	27.18	C07H6.9	7498749	7499255	-	3	prom_exon 1	638	4.8385
chrIII	7778393	7779475	24.56	C08C3.3	7777189	7783309	-	5	exonintron 3	4375	4.311
chrIII	6551059	6551992	26.61	C09E7.7	6546843	6551163	-	17	prom_exon 1	-362	3.9572
chrIII	3701167	3702424	24.95	C14B1.1	3699829	3701433	-	4	prom_exon 1	-362	4.474
chrIII	8125141	8127255	27.36	C14B9.6c	8111535	8125392	-	19	prom_exon 1	-806	5.74103
chrIII	8115978	8117146	26.2	C14B9.6c	8111535	8125392	-	19	intronexon 9	8830	4.28101
chrIII	8117870	8118350	21.66	C14B9.6c	8111535	8125392	-	19	exonintron 7	7282	2.96102
chrIII	6379904	6380384	23.66	C16A3.5	6380726	6381329	+	2	promoter	-582	3.0767
chrIII	6376722	6377546	22.64	C16A3.7	6375326	6378945	+	6	intronexon 4	1808	3.8266
chrIII	7657703	7660162	29.06	C18H2.1	7661224	7672074	+	22	promoter	-2291	6.099
chrIII	7670177	7671001	27.45	C18H2.1	7661224	7672074	+	22	exonintron 16	9365	3.8791
chrIII	121537	122275	27.11	C29F9.12	121733	122019	-	3	prom_exon 1	113	3.67375
chrIII	8218125	8221044	27.01	C30A5.4	8222137	8223704	+	6	promoter	-2552	6.08105
chrIII	3623124	3624206	28.26	C32A3.1a	3613283	3627099	-	6	intron 1	3434	4.393
chrIII	3620022	3621540	28.35	C32A3.1b	3613283	3618501	-	5	promoter	-2280	5.002
chrIII	3459626	3460278	22.2	C34C12.8	3460395	3461409	+	5	promoter	-443	3.261
chrIII	4016540	4019772	30.15	C36E8.5	4016039	4017596	-	4	prom_exon 1	-560	7.0511
chrIII	9389871	9390351	25.67	C38C10.2	9387724	9389924	-	6	prom_exon 1	-187	2.9913
chrIII	4792731	4794243	24.38	C38D4.4	4793067	4795242	+	8	intronexon 5	420	4.6429
chrIII	10379001	10380000	22.66	C38H2.2	10381666	10384641	+	8	promoter	-2165	3.70148
chrIII	6359705	6360787	27.03	C56G2.1a	6353420	6365355	+	15	intron 10	6826	4.3264
chrIII	6361597	6362077	25.67	C56G2.1b	6363375	6365355	+	6	promoter	-1538	3.0265
chrIII	10465468	10466404	19.7	D2045.1	10461265	10467289	+	13	exonintron 11	4671	3.71149
chrIII	5864826	5865478	26.71	F01F1.4	5864505	5866255	+	5	intronexon 4	647	3.3955
chrIII	8297864	8298602	21.77	F10E9.6b	8300124	8305483	+	9	promoter	-1891	3.70107
chrIII	8300973	8301453	23	F10E9.6b	8300124	8305483	+	9	intron 3	1089	3.09108
chrIII	8283327	8284237	25.56	F10E9.6c	8279019	8305483	+	11	intron 2	4763	3.98106
chrIII	4644178	4644744	26.24	F10F2.2	4618886	4643245	-	21	promoter	-1216	3.3927
chrIII	3873339	3876571	31.63	F13B10.1b	3870158	3873472	-	4	prom_exon 1	-1483	6.919
chrIII	3867575	3868485	21.92	F13B10.2a	3867838	3869444	+	4	intronexon 2	192	4.068
chrIII	5138036	5143332	31.82	F21H11.3	5131292	5136132	-	5	promoter	-4552	8.6839
chrIII	5136402	5137398	24.01	F21H11.3	5131292	5136132	-	5	promoter	-768	4.0038
chrIII	6478565	6479647	24.56	F23F12.9a	6478913	6480880	+	4	prom_exon 1	193	4.4371
chrIII	6477103	6477755	23.71	F23F12.9a	6478913	6480880	+	4	promoter	-1484	3.397
chrIII	5937901	5940961	30.11	F25B5.4a	5940936	5943654	+	5	promoter	-1505	6.7856
chrIII	5957986	5958724	26.22	F25B5.7a	5953654	5958156	-	7	prom_exon 1	-199	3.6057
chrIII	4899011	4900645	25.31	F26F4.4	4900718	4902922	+	8	promoter	-890	4.2031
chrIII	4896259	4898029	28.94	F26F4.7	4895115	4898918	-	8	intronexon 3	1774	5.363
chrIII	4904898	4906754	29.12	F26F4.8	4904012	4905327	-	8	prom_exon 1	-499	5.4332
chrIII	6827619	6829389	27.04	F28F5.1	6829098	6831390	+	5	prom_exon 1	-594	5.3075
chrIII	506005	508721	30.04	F30H5.3	505500	511915	-	9	exonintron 7	4552	6.3738
chrIII	6978293	6978687	21.72	F31E3.2d	6974390	6981455	+	14	intron 9	4100	2.8782
chrIII	3734392	3736764	27.46	F34D10.2	3726876	3735017	-	15	prom_exon 1	-561	6.035
chrIII	178579	179317	25.33	F40G9.6	179540	180139	+	3	promoter	-592	3.63376
chrIII	6279429	6280511	28.26	F47D12.4c	6280544	6281873	+	5	promoter	-574	4.3763
chrIII	5307319	5308573	22.76	F52C9.7	5308557	5311033	+	7	prom_exon 1	-611	4.3942
chrIII	5312221	5314851	29.13	F52C9.8e	5315719	5321327	+	5	promoter	-2183	6.4143
chrIII	9442270	9443610	26.88	F54C8.4	9441649	9443252	-	5	prom_exon 1	312	4.59131
chrIII	5660934	5661328	23.32	F54E7.6	5659837	5661034	-	6	prom_exon 1	-97	2.7048
chrIII	8794175	8797753	29.51	F54F2.2a	8798452	8805523	+	9	promoter	-2488	7.33114
chrIII	8799388	8803244	29.03	F54F2.6	8800383	8800599	-	1	prom_exon last	-717	7.57115
chrIII	8808774	8809792	25.67	F54F2.8	8807728	8809187	-	3	prom_exon 1	-96	4.15116
chrIII	13257675	13258586	27.75	F56A8.3a	13256415	13262048	+	8	intron 3	1715	4.30184
chrIII	13256358	13256864	20.94	F56A8.3a	13256415	13262048	+	8	intronexon 3	196	3.05183
chrIII	7334752	7336467	25.3	F56C9.10a	7330144	7335037	-	8	prom_exon 1	-572	4.7683
chrIII	4474280	4475878	23.91	F56F3.1	4472400	4475109	-	10	prom_exon 1	30	4.4721
chrIII	4472560	4473556	21.34	F56F3.1	4472400	4475109	-	10	intronexon 6	2051	4.032
chrIII	6952567	6953907	26.88	F57B9.2	6946693	6958120	+	19	intronexon 14	6544	4.7381
chrIII	6950761	6952015	22.82	F57B9.2	6946693	6958120	+	19	intronexon 11	4695	4.548
chrIII	6945736	6946560	27.45	F57B9.2	6946693	6958120	+	19	promoter	-545	3.8179
chrIII	6928396	6929564	26.2	F57B9.7b	6924307	6928740	-	10	prom_exon 1	-240	4.5477
chrIII	6943755	6945184	24.88	F57B9.9	6941927	6944668	-	6	prom_exon 1	198	4.6678
chrIII	9618894	9622003	28.65	F58A4.7a	9622389	9625805	+	6	promoter	-1940	6.69135
chrIII	8998043	8998437	23.32	F59B2.3	8996889	8999668	-	7	exonintron 3	1428	2.76121
chrIII	8872869	8874467	26.87	K01F9.1	8873899	8873921	-	1	prom_exon last	253	5.21118
chrIII	8864957	8866039	27.03	K01F9.4	8865225	8865247	-	1	prom_exon last	-251	4.22117
chrIII	9346076	9347072	28.01	K04H4.1b	9337056	9344291	-	10	promoter	-2283	4.14128
chrIII	9349258	9349996	27.11	K04H4.2b	9348078	9355237	-	13	intronexon 10	5610	3.62129
chrIII	13762828	13763308	25.67	K08E3.4	13759132	13761581	-	6	promoter	-1487	3.06192
chrIII	13766182	13766834	25.71	K08E3.5b	13763800	13766500	-	6	prom_exon 1	-8	3.40193
chrIII	13769708	13770790	23.38	K08E3.6	13768312	13770735	-	6	prom_exon 1	486	3.87194
chrIII	10817933	10819911	27.66	K11D9.2b	10812195	10816683	-	8	promoter	-2239	4.98154
chrIII	4555404	4556405	23.96	M88.5	4553677	4559709	+	13	intronexon 4	2227	3.3925
chrIII	4559971	4560881	27.75	M88.6b	4562717	4565844	+	10	promoter	-2291	4.0526
chrIII	5502786	5503524	27.11	R02F2.1b	5501927	5505697	+	5	intron 1	1228	3.8347
chrIII	5501668	5502148	20.33	R02F2.1b	5501927	5505697	+	5	prom_exon 1	-19	3.1946
chrIII	8354861	8355255	21.72	R05D3.7	8351717	8355006	-	8	prom_exon 1	-52	2.94109
chrIII	8983183	8983926	21.71	R08D7.6a	8975558	8981650	-	11	promoter	-1904	3.44119
chrIII	9052024	9056977	28.65	R107.6	9054823	9058527	+	8	promoter	-322	7.66122
chrIII	9068541	9069710	22.19	R107.8	9060303	9071290	-	10	exonintron 1	2164	4.44123
chrIII	9764904	9766761	29.12	R10E11.1a	9766587	9774462	+	13	exonintron 2	-754	5.54141
chrIII	9780576	9781056	24.33	R10E11.8	9781144	9781654	+	1	promoter	-328	3.18142
chrIII	4278048	4283689	30.17	R10E4.2a	4277323	4279228	-	5	prom_exon 1	-1640	8.4916
chrIII	5831352	5832090	20.71	R12B2.5a	5830170	5833286	-	6	exon 4	1565	3.4051
chrIII	5835338	5837022	24.79	R12B2.6	5833970	5835705	-	3	prom_exon 1	-475	4.9452
chrIII	5837574	5838742	26.2	R12B2.6	5833970	5835705	-	3	promoter	-2453	4.3153
chrIII	7569836	7570746	27.02	R13A5.7	7567751	7570015	-	8	prom_exon 1	-276	4.2288
chrIII	3820210	3821206	23.38	R13G10.1	3813886	3819655	-	12	promoter	-1053	4.187
chrIII	5031155	5032151	28.01	R144.1	5030909	5036305	+	13	intronexon 3	744	4.2037
chrIII	5024292	5024944	24.71	R144.2a	5025367	5029303	+	9	promoter	-749	3.5836
chrIII	5012234	5015554	28.94	R144.7	5009674	5017610	-	16	exonintron 4	3716	6.8334
chrIII	5017224	5018306	23.95	R144.7	5009674	5017610	-	16	prom_exon 1	-155	4.4235
chrIII	4193728	4194380	26.71	R74.3	4194022	4194921	+	3	intronexon 2	32	3.4514
chrIII	5980397	5980877	25.67	T04C9.6	5976795	5979803	-	9	promoter	-834	3.1358
chrIII	13562548	13563028	25.67	T05D4.2	13561435	13562548	-	2	prom_exon 1	-240	3.38187
chrIII	9744815	9745553	23.55	T05G5.1	9739247	9743227	-	8	promoter	-1957	3.8514
chrIII	9741841	9742493	22.16	T05G5.1	9739247	9743227	-	8	exonintron 3	1060	3.50139
chrIII	13643352	13644090	20.71	T12D8.1	13643242	13655849	+	16	intronexon 4	479	3.50189
chrIII	10093849	10095807	24.75	T16H12.5	10091087	10097935	-	7	intron 1	3107	5.14145
chrIII	10096359	10096839	24.33	T16H12.5	10091087	10097935	-	7	intron 1	1336	3.19146
chrIII	7374677	7375501	27.45	T20B12.6a	7370349	7374643	-	11	promoter	-446	3.7884
chrIII	10196277	10197101	27.45	T20G5.7	10197640	10197879	+	2	promoter	-951	3.84147
chrIII	9238698	9240296	23.38	T23G5.6	9240320	9241519	+	4	promoter	-823	4.61127
chrIII	3801020	3801930	27.75	T24A11.1a	3790590	3800015	-	8	promoter	-1460	4.146
chrIII	868698	871242	28.96	T24C4.2	867499	869848	-	3	prom_exon 1	-122	6.30382
chrIII	888233	888971	26.22	T24C4.6b	881867	886924	-	6	promoter	-1678	3.78383
chrIII	6463466	6464462	24.71	T26A5.9	6463150	6463700	-	2	prom_exon 1	-264	3.6769
chrIII	13464067	13464805	27.11	T27E9.3	13464329	13465807	-	6	exonintron 4	1371	3.62185
chrIII	11372291	11374835	30.83	T28D6.2	11368305	11371647	-	5	promoter	-1916	6.40158
chrIII	5435318	5435798	25.67	W03A5.4	5431932	5434143	-	4	promoter	-1415	3.1344
chrIII	13712397	13714085	26.71	W06F12.1a	13713556	13722975	+	10	intronexon 2	-315	4.8519
chrIII	13716531	13720670	30.24	W06F12.1c	13719175	13722975	+	6	promoter	-574	7.41191
chrIII	349441	350523	22.72	W07B3.2c	344937	348399	-	8	promoter	-1583	4.37378
chrIII	12607840	12608406	26.24	Y111B2A.11	12600339	12608229	-	9	prom_exon 1	106	3.46173
chrIII	12613461	12615059	26.2	Y111B2A.12	12609164	12617797	+	5	intron last	5096	4.51174
chrIII	12615611	12616177	23.96	Y111B2A.12	12609164	12617797	+	5	intron last	6730	3.26175
chrIII	10665100	10667472	28.32	Y39A1A.15c	10666832	10677027	+	9	prom_exon 1	-546	6.04151
chrIII	10660762	10661328	21.67	Y39A1A.15d	10655651	10677027	+	3	intron 1	5394	3.3215
chrIII	13069323	13071365	30.12	Y39E4B.6	13070520	13073539	+	4	exonintron 2	-176	5.62182
chrIII	6132043	6132437	23.32	Y42G9A.4	6124783	6136078	-	12	intron 1	3838	2.7862
chrIII	11141385	11142209	26.65	Y47D3A.1	11139133	11141508	-	6	prom_exon 1	-289	3.77155
chrIII	11242529	11243267	22.66	Y47D3A.16	11245183	11251058	+	6	promoter	-2285	3.71156
chrIII	12454159	12454642	23	Y49E10.19	12446545	12453055	-	8	promoter	-1345	3.10171
chrIII	12469903	12470985	28.26	Y49E10.23a	12472810	12484405	+	13	promoter	-2366	4.28172
chrIII	12368479	12369480	27.35	Y49E10.6	12367558	12368028	-	2	promoter	-951	4.2317
chrIII	343638	344826	21.3	Y50D7A.8	336015	343221	-	4	promoter	-1011	3.69377
chrIII	11832762	11834792	24.34	Y56A3A.1	11831340	11846333	-	8	exonintron 5	12556	5.07161
chrIII	11952479	11952873	23.32	Y56A3A.27	11949889	11960040	-	9	intron 7	7364	2.75167
chrIII	11864349	11864843	23.66	Y56A3A.4	11862350	11869146	-	7	intronexon 5	4550	2.95162
chrIII	11876874	11877440	25.1	Y56A3A.6	11871275	11878664	-	8	intron 2	1507	3.40165
chrIII	11873778	11874258	25.67	Y56A3A.6	11871275	11878664	-	8	intronexon 5	4646	3.09163
chrIII	11875928	11876322	24.92	Y56A3A.6	11871275	11878664	-	8	intron 2	2539	2.95164
chrIII	11935281	11936449	26.77	Y56A3A.7	11934037	11946881	-	10	intron last	11016	4.62166
chrIII	11481339	11481733	23.32	Y66A7A.3	11479786	11480522	-	3	promoter	-1014	2.86159
chrIII	11559818	11561502	28.36	Y66D12A.12	11561042	11562124	+	2	intronexon last	-382	5.4116
chrIII	13527991	13529503	26.57	Y76A2B.2	13528042	13539464	+	9	prom_exon 1	705	4.92186
chrIII	12022071	12022465	24.92	Y79H2A.1	12020423	12025048	+	7	exonintron 4	1845	3.11168
chrIII	1456109	1456852	20.52	Y82E9BR.17a	1447595	1455747	-	14	promoter	-733	3.18384
chrIII	5210657	5211567	27.02	ZC155.7	5207578	5208839	-	5	promoter	-2273	4.0141
chrIII	9190916	9191740	26.65	ZC84.3	9186584	9190978	-	12	prom_exon 1	-350	3.93126
chrIII	3914581	3916786	28.94	ZK1058.4	3916970	3918501	+	5	promoter	-1286	5.271
chrIII	9521454	9522536	27.03	ZK1098.1	9521967	9525236	+	8	intronexon 3	28	4.22133
chrIII	9545841	9546493	24.71	ZK1098.10b	9546250	9556007	+	20	prom_exon 1	-83	3.58134
chrIII	7757191	7758101	27.75	ZK112.1	7758836	7761121	+	7	promoter	-1190	4.1999
chrIII	7732364	7733752	24.61	ZK112.2	7731441	7736272	+	9	exonintron 5	1617	4.6097
chrIII	7725215	7726125	23.38	ZK112.3	7726092	7727779	+	3	prom_exon 1	-422	3.9195
chrIII	7728580	7731468	30.3	ZK112.4	7729629	7729932	-	1	prom_exon last	-92	6.7496
chrIII	7756230	7756624	20.12	ZK112.7	7741315	7754369	-	23	promoter	-2058	2.7698
chrIII	8424843	8425409	21.67	ZK1236.2	8426248	8428174	+	4	promoter	-1122	3.46111
chrIII	8416673	8418099	25.8	ZK1236.3	8416137	8422335	+	8	exonintron 3	1249	4.3811
chrIII	9109068	9113653	28.22	ZK507.6	9107155	9109104	-	6	prom_exon 1	-2256	7.67124
chrIII	9114205	9114943	26.22	ZK512.1	9114487	9117089	+	9	intronexon 2	87	3.73125
chrIII	9816975	9819347	26.6	ZK632.7	9818455	9822324	+	11	exonintron 2	-294	6.00143
chrIII	7655001	7657130	25.98	ZK783.4	7650735	7655926	-	9	prom_exon 1	-139	5.6289
chrIV	11311279	11311845	26.24	B0035.1a	11310976	11312083	+	5	exonintron last	586	3.40342
chrIV	11324044	11327018	30.66	B0035.9	11325994	11326306	-	1	prom_exon last	775	6.84343
chrIV	5504824	5505304	21.66	B0273.4a	5495921	5516256	-	8	intron 2	11192	3.07247
chrIV	5963570	5964824	27.09	B0350.3	5965471	5966031	+	4	promoter	-1274	4.78254
chrIV	13887236	13888490	28.69	B0513.1	13888185	13892333	+	7	prom_exon 1	-322	4.68382
chrIV	13881009	13881403	23.32	B0513.3	13882216	13882559	+	2	promoter	-1010	2.88381
chrIV	3384483	3385565	22.68	B0546.1	3385913	3386768	+	2	promoter	-889	4.03222
chrIV	6645035	6646552	20.88	C01B10.5e	6646403	6646523	+	1	prom_exon last	-609	3.69265
chrIV	9120183	9120577	23.32	C01F6.6b	9121467	9129919	+	8	promoter	-1087	2.93307
chrIV	7849377	7849771	24.92	C06A6.2b	7846630	7853910	+	10	intron 5	2944	2.95282
chrIV	5848017	5848583	25.1	C06E7.1c	5848678	5848962	+	2	promoter	-378	3.29251
chrIV	5860629	5861109	20.33	C06E7.4	5850919	5859967	-	7	promoter	-902	3.00252
chrIV	8182394	8183820	29.07	C07G1.3c	8184696	8188422	+	8	promoter	-1589	4.91293
chrIV	8510513	8511424	23.44	C09G4.5b	8511424	8513314	+	7	promoter	-455	3.82299
chrIV	8865993	8866903	27.02	C09G9.1	8862755	8865034	-	5	promoter	-1414	3.93303
chrIV	11467729	11468926	26.45	C10C6.7	11465574	11467209	-	2	promoter	-1118	4.59347
chrIV	8068151	8069233	22.71	C18F3.2	8062456	8082750	+	16	intron 6	6236	3.50291
chrIV	5166515	5167253	26.22	C24D10.1	5166372	5168361	+	5	exonintron 3	512	3.64245
chrIV	10221657	10222739	24.56	C24F3.2	10222546	10223605	+	6	intronexon 2	-348	4.30318
chrIV	8015198	8016022	21.77	C26B2.7	8016267	8016779	+	3	promoter	-657	3.6429
chrIV	8893452	8894113	22.71	C27B7.4	8894093	8901035	+	11	prom_exon 1	-310	3.36304
chrIV	8481902	8482984	28.26	C28C12.5	8481653	8483522	+	9	intronexon 7	790	4.24298
chrIV	11871152	11871805	26.71	C29E6.7	11871773	11871794	+	1	prom_exon last	-294	3.4536
chrIV	8782069	8782635	26.24	C33D9.5	8778708	8780860	-	4	promoter	-1492	3.41302
chrIV	6555544	6556454	26.29	C43G2.1	6552890	6555421	-	7	promoter	-578	3.91264
chrIV	7765985	7766379	21.72	C46A5.1	7763968	7767014	+	9	intronexon 7	2214	2.7928
chrIV	9997144	9998484	28.88	C47E12.4b	9995701	9997878	-	6	prom_exon 1	64	4.71314
chrIV	13205086	13205912	21.84	C48D1.2	13199204	13204041	-	8	promoter	-1458	3.67377
chrIV	7914268	7914748	21.66	C49H3.4	7915300	7916580	+	3	promoter	-792	2.95285
chrIV	7909796	7910706	26.29	C49H3.5a	7910634	7914256	+	12	prom_exon 1	-383	3.92283
chrIV	7912548	7913458	27.75	C49H3.5b	7911535	7914256	+	8	exonintron last	1468	4.03284
chrIV	8926273	8926925	20.71	D1046.1	8926327	8929017	+	10	exonintron 4	272	3.38305
chrIV	7235089	7235913	26.65	D2024.3	7237717	7239886	+	4	promoter	-2216	3.94272
chrIV	10252294	10252860	26.24	F01G10.8	10253642	10255572	+	5	promoter	-1065	3.52319
chrIV	11143795	11145307	29.24	F01G4.4	11143327	11145576	+	5	exonintron last	1224	5.2434
chrIV	12820809	12821805	26.68	F07C6.4c	12817344	12826835	+	7	intron 1	3963	4.30371
chrIV	17470185	17471783	26.87	F11E6.4	17469457	17470300	-	4	prom_exon 1	-684	5.18406
chrIV	11583196	11585224	27.56	F12F6.2	11583471	11583765	-	1	prom_exon last	-445	5.30352
chrIV	11581046	11582300	25.05	F12F6.3	11578777	11583407	+	10	exonintron 7	2896	4.47351
chrIV	11572087	11573083	24.68	F12F6.5	11570518	11578334	+	6	intron 1	2067	4.2135
chrIV	11565517	11567493	26.31	F12F6.6	11562407	11566167	-	9	prom_exon 1	-338	5.39349
chrIV	10419402	10422462	26.6	F13B12.6	10414806	10417829	-	6	promoter	-3103	6.07325
chrIV	10867457	10870345	29.83	F13E9.11	10865442	10868925	-	4	prom_exon 1	24	6.64334
chrIV	14620830	14623116	25.68	F13G11.1b	14619426	14623589	+	5	intronexon last	2547	4.90385
chrIV	4307901	4308811	25.56	F15E6.1	4307757	4316612	+	10	intronexon 4	599	3.99234
chrIV	8330883	8336437	31.29	F17E9.12	8333659	8333971	-	1	prom_exon last	311	8.46296
chrIV	12177882	12178362	25.67	F20B10.1	12170949	12178312	-	16	prom_exon 1	190	3.25361
chrIV	12185908	12186646	24.44	F20B10.2	12183079	12186544	-	7	prom_exon 1	267	3.73363
chrIV	7944639	7945119	24.33	F20D12.4	7943743	7946564	-	5	intronexon 3	1685	2.93287
chrIV	7941658	7942740	27.64	F20D12.5	7940007	7940795	-	4	promoter	-1404	4.46286
chrIV	11406167	11407335	27.91	F22B3.2	11406427	11406838	-	1	prom_exon last	87	4.51346
chrIV	5600010	5600490	23	F26D12.1b	5601698	5609620	+	9	promoter	-1448	3.14248
chrIV	5607407	5607973	26.24	F26D12.1c	5607769	5609620	+	4	prom_exon 1	-79	3.34249
chrIV	12370539	12370933	24.92	F28D1.1	12372229	12374654	+	4	promoter	-1493	2.85365
chrIV	12387777	12388429	23.71	F28D1.8	12387694	12389545	-	5	intronexon 4	1442	3.52366
chrIV	3857476	3858558	27.03	F28F9.1	3855849	3861124	+	7	exonintron 4	2168	4.3123
chrIV	7574966	7576134	23.91	F32E10.2	7576176	7577157	+	4	promoter	-626	4.33278
chrIV	7561255	7561735	24.33	F32E10.4	7559780	7561650	-	6	prom_exon 1	155	3.08277
chrIV	11025687	11027199	28.79	F36H1.7	11026049	11026072	-	1	prom_exon last	-371	5.06337
chrIV	11856321	11857833	27.9	F38H4.8	11855122	11856317	-	6	promoter	-760	5.01359
chrIV	11592245	11594810	27.44	F40F11.3	11592326	11592823	-	4	prom_exon 1	-704	6.02353
chrIV	682599	683165	22.81	F41A4.t1	683068	683140	+	1	prom_exon last	-186	3.19201
chrIV	3336960	3338561	26.45	F42A6.7b	3337234	3338213	-	2	prom_exon 1	452	5.03221
chrIV	7632743	7633653	25.56	F45E4.2	7633419	7634421	+	4	intronexon 2	-221	4.19279
chrIV	13027805	13031438	29.59	F49E11.1a	13031309	13033927	+	5	promoter	-1687	7.45374
chrIV	13021308	13023022	26.93	F49E11.1b	13009133	13034494	+	11	intron 4	13032	5.23373
chrIV	7556783	7557263	23	F49E8.1	7557198	7558686	+	5	prom_exon 1	-175	3.07276
chrIV	12541822	12542990	24.48	F53B2.6	12542192	12545307	+	5	intronexon 3	214	4.52367
chrIV	11337357	11341192	30.99	F54E12.3	11338498	11338810	+	1	prom_exon last	776	7.56344
chrIV	7485890	7488520	30.94	F55G1.3	7486534	7486906	+	1	prom_exon last	671	6.49275
chrIV	558999	559482	23	F56A11.3	559237	567846	+	4	prom_exon 1	3	3.22199
chrIV	560467	565076	30.11	F56A11.7	562021	563560	+	2	exonintron last	750	7.752
chrIV	13182767	13183247	23	F58D2.1	13183047	13186958	+	8	intronexon 2	-40	3.19375
chrIV	13189601	13191027	29.07	F58D2.2	13188906	13192258	+	7	intronexon 5	1408	4.86376
chrIV	11400387	11401383	27.35	H02I12.6	11400391	11400763	-	1	prom_exon last	-122	4.52345
chrIV	11713010	11713920	26.29	K01A6.2	11713977	11717002	+	7	promoter	-512	4.18355
chrIV	5960712	5962320	29.4	K02B2.6	5961679	5962259	-	4	prom_exon 1	743	5.07253
chrIV	10190730	10191382	21.71	K04D7.4	10183926	10192042	-	18	intron 1	986	3.41317
chrIV	9852507	9852901	21.72	K07F5.11	9852567	9853537	+	3	intronexon 2	137	2.86313
chrIV	6097158	6098068	24.11	K08B4.1b	6095404	6110104	+	12	intron 1	2209	4.29256
chrIV	10666214	10667382	25.62	K08C7.3b	10666810	10679180	+	14	intronexon 2	-12	4.38326
chrIV	10671202	10671596	23.32	K08C7.3b	10666810	10679180	+	14	intronexon 7	4589	2.95327
chrIV	1720665	1722693	26.03	K08D12.6	1720880	1722938	+	2	intronexon last	799	5.05206
chrIV	10342078	10342472	23.32	K11E8.1d	10324972	10340146	-	14	promoter	-2129	3.20322
chrIV	11522376	11526386	32.23	M04B2.1	11524619	11527495	+	6	promoter	-238	7.57348
chrIV	11821654	11822478	27.45	M117.2	11820966	11821873	-	4	prom_exon 1	-193	3.98357
chrIV	11827431	11828733	22.27	M117.5	11828948	11830422	+	3	promoter	-866	4.65358
chrIV	15129893	15131233	28.88	M199.5	15129726	15131754	-	2	exon last	1191	4.76388
chrIV	11082523	11083691	22.1	M7.1	11081555	11082185	-	5	promoter	-922	4.18338
chrIV	11178990	11179470	24.33	R07H5.2	11179622	11182794	+	10	promoter	-392	3.10341
chrIV	4454368	4455197	24.24	R08C7.11	4454771	4454936	-	1	prom_exon last	153	3.88237
chrIV	4446207	4448838	26.93	R08C7.2b	4447330	4448487	+	4	exonintron last	192	6.41236
chrIV	10697045	10697439	24.92	R102.5b	10695412	10697046	-	4	prom_exon 1	-196	2.89328
chrIV	10379225	10380824	28.56	R11A8.7b	10374965	10386720	+	24	exonintron 12	5059	5.17323
chrIV	10381376	10382630	22.01	R11A8.7b	10374965	10386720	+	24	intronexon 16	7038	4.04324
chrIV	10821903	10823073	28.48	R13.1	10822636	10824970	+	7	intronexon 2	-148	4.54333
chrIV	10820527	10821007	24.33	R13.1	10822636	10824970	+	7	promoter	-1869	3.10332
chrIV	2219865	2221052	21.44	T04C4.1b	2222406	2234043	+	11	promoter	-1947	3.82209
chrIV	11106496	11107320	24.24	T05E11.8	11104790	11105796	-	2	promoter	-1112	4.02339
chrIV	385147	385627	23	T07A9.1	383700	384936	-	4	promoter	-451	3.13198
chrIV	8232850	8234281	26.24	T09A12.4a	8226729	8231684	-	9	promoter	-1881	4.75295
chrIV	8228349	8229779	25.77	T09A12.4b	8226729	8229341	-	8	prom_exon 1	277	4.84294
chrIV	11743460	11744542	28.26	T12A7.1	11745651	11748564	+	8	promoter	-1650	4.55356
chrIV	7390095	7390747	25.71	T12B3.4	7385069	7388916	-	7	promoter	-1505	3.69274
chrIV	6253332	6253984	25.71	T13A10.2	6253289	6253775	+	1	exonintron last	369	3.41259
chrIV	9795260	9795826	26.24	T13F2.3a	9792073	9796569	-	15	intronexon 5	1026	3.38312
chrIV	9770765	9773653	28.18	T13F2.8	9772511	9773344	+	2	exonintron last	-302	6.52311
chrIV	7816558	7818328	26.38	T14A8.1	7818251	7820735	+	3	prom_exon 1	-808	4.69281
chrIV	10155484	10156234	27.11	T14G10.4	10156181	10156713	+	3	prom_exon 1	-322	3.57316
chrIV	5656678	5657245	26.24	T19E7.2c	5651754	5655596	-	6	promoter	-1365	3.3925
chrIV	6906883	6908653	23.99	T22D1.9	6906625	6909894	-	7	intronexon 3	2126	5.24267
chrIV	10745316	10745968	25.71	T25B9.3	10746063	10748231	+	5	promoter	-421	3.4233
chrIV	8431410	8433610	29.44	T26A8.1	8433129	8437559	+	11	intronexon 3	-619	5.87297
chrIV	3276102	3278990	30.17	T26C12.3	3266018	3277147	-	8	prom_exon 1	-399	6.35219
chrIV	5015712	5017654	25.77	T28H11.1	5016504	5017720	+	3	intronexon last	179	4.82243
chrIV	4996318	4996884	25.1	T28H11.5	4996172	4997492	+	3	intronexon 2	429	3.50242
chrIV	4012279	4013275	26.68	W02C12.1	4008018	4013960	+	8	intronexon 7	4759	4.16232
chrIV	4024480	4025218	27.11	W02C12.3d	4015758	4027063	-	10	intron 1	2214	3.58233
chrIV	5170575	5172173	26.77	W03F8.5	5173327	5179267	+	7	promoter	-1953	4.67246
chrIV	3294131	3294955	26.65	W08E12.7	3295146	3296523	+	5	promoter	-603	3.9822
chrIV	15646392	15648340	25.89	Y105C5A.14	15646120	15651759	-	11	exonintron 4	4393	5.35395
chrIV	15579036	15579946	25.56	Y105C5A.3	15579053	15580129	+	2	intronexon last	438	3.97392
chrIV	15590615	15591439	25.04	Y105C5A.4	15590664	15591740	+	2	intronexon last	363	3.84393
chrIV	15594141	15596427	28.12	Y105C5A.6	15595537	15596613	+	2	intronexon last	-253	5.87394
chrIV	17215416	17216842	22.68	Y116A8B.1	17216261	17217313	+	3	intronexon 2	-132	4.08405
chrIV	9262763	9264545	27.8	Y11D7A.12	9262084	9264214	-	4	prom_exon 1	560	5.52309
chrIV	9267161	9270147	31.34	Y11D7A.13	9270079	9271601	+	4	promoter	-1425	6.7931
chrIV	4749812	4750464	24.71	Y17G9B.5	4750242	4751437	+	4	intronexon 2	-104	3.48241
chrIV	4405323	4405803	21.66	Y24D9A.7	4404936	4405170	-	1	promoter	-393	3.22235
chrIV	14032343	14034457	29.92	Y37A1B.16	14033998	14034022	+	1	prom_exon last	-598	6.08383
chrIV	14070529	14071009	23	Y37A1B.1b	14071524	14074630	+	5	promoter	-755	3.03384
chrIV	3742041	3742779	24.44	Y37E11AR.4	3739604	3740872	-	5	promoter	-1538	3.66225
chrIV	3763572	3764482	23.38	Y37E11AR.6	3761432	3766821	-	4	intron 1	2794	4.13226
chrIV	3765034	3765686	24.71	Y37E11AR.6	3761432	3766821	-	4	intron 1	1461	3.37227
chrIV	3520677	3521931	22.19	Y37E11C.1c	3519686	3525574	+	4	intron 1	1618	4.48223
chrIV	177253	177905	23.71	Y38C1AA.4	179082	182914	+	5	promoter	-1503	3.71197
chrIV	13454575	13456379	26.44	Y38H8A.7	13455480	13456110	+	5	exonintron last	-3	5.2938
chrIV	15199492	15199886	19.27	Y40H7A.7	15198083	15200117	+	7	intron last	1606	2.82389
chrIV	1745489	1745883	23.32	Y41D4A.6	1741099	1745507	-	5	prom_exon 1	-179	2.80207
chrIV	8111996	8112992	27.01	Y42H9AR.4	8108031	8112192	-	8	prom_exon 1	-302	4.04292
chrIV	8002551	8003203	26.71	Y42H9B.2	7991843	8004033	-	12	intron 2	1156	3.47288
chrIV	7064460	7065714	27.09	Y43B11AL.1	7065385	7068004	+	5	intronexon 2	-298	4.44269
chrIV	10280984	10281980	21.2	Y43C5A.5	10279641	10281544	-	5	prom_exon 1	62	3.9832
chrIV	10284510	10284990	23	Y43C5A.6a	10281952	10284221	-	8	promoter	-529	3.25321
chrIV	3947982	3948462	20.33	Y46C8AL.6	3947487	3952262	+	9	intronexon 2	735	2.92231
chrIV	16654824	16656336	29.24	Y51H4A.12	16647089	16655798	-	9	prom_exon 1	218	4.94404
chrIV	2995013	2996783	26.27	Y54G2A.26a	2986721	2995475	-	9	prom_exon 1	-423	5.45212
chrIV	2991643	2993069	22.1	Y54G2A.26b	2986721	2992471	-	7	prom_exon 1	115	4.20211
chrIV	2998453	2999105	20.71	Y54G2A.27	2998879	3000759	-	2	intronexon last	1980	3.79213
chrIV	12616311	12616963	25.71	Y55D9A.1b	12606080	12614696	-	10	promoter	-1941	3.4837
chrIV	754586	755410	23.44	Y55F3C.2	756726	758653	+	5	promoter	-1728	3.88203
chrIV	14793900	14794466	26.24	Y57G11C.10	14791105	14792818	-	3	promoter	-1365	3.29386
chrIV	14824344	14825254	24.11	Y57G11C.15	14822806	14824818	-	4	prom_exon 1	19	4.01387
chrIV	16410064	16410458	23.28	Y65A5A.2	16411986	16415049	+	3	promoter	-1725	2.89402
chrIV	16397736	16398915	23.91	Y65A5A.t1	16398350	16398422	+	1	prom_exon last	-24	4.644
chrIV	16400349	16401691	28.38	Y65A5A.t4	16400862	16400934	+	1	prom_exon last	158	5.01401
chrIV	3233011	3234523	27.46	Y67D8A.4	3233315	3233335	+	1	prom_exon last	452	5.11218
chrIV	3231547	3232199	22.71	Y67D8A.4	3233315	3233335	+	1	promoter	-1442	3.71217
chrIV	3050255	3050907	26.71	Y67D8C.4	3050417	3055664	+	8	intronexon 2	164	3.49214
chrIV	13284660	13285398	25.73	Y67H2A.1	13274081	13282844	-	10	promoter	-2185	3.65378
chrIV	13287534	13287928	23.32	Y67H2A.10	13283264	13289421	-	8	exon 5	1690	2.85379
chrIV	2650499	2650893	22.51	Y69A2AR.31	2650494	2664575	-	18	exonintron last	13879	2.6921
chrIV	6336262	6337086	22.66	Y73B6BL.13	6335238	6335977	-	3	promoter	-697	3.60262
chrIV	6327467	6328033	26.24	Y73B6BL.32	6326522	6329195	+	3	intron last	1228	3.15261
chrIV	6323330	6324415	24.56	Y73B6BL.6	6324334	6325425	+	3	prom_exon 1	-461	4.3426
chrIV	9045845	9048389	28.64	Y73F4A.1	9044068	9045280	-	3	promoter	-1837	5.57306
chrIV	15472992	15473737	23.55	Y73F8A.26	15473701	15477025	+	7	prom_exon 1	-336	3.79391
chrIV	15290010	15293242	28.68	Y73F8A.9	15291874	15293411	+	2	intronexon last	-248	6.8339
chrIV	1461615	1462095	21.66	Y77E11A.15	1459900	1460791	-	1	promoter	-1064	3.23204
chrIV	16387467	16389589	27.19	Y7A9D.t1	16388422	16388494	+	1	prom_exon last	106	5.86399
chrIV	16385058	16386485	25.77	Y7A9D.t1	16388422	16388494	+	1	promoter	-2650	4.99398
chrIV	16382953	16383520	23.96	Y7A9D.t3	16382397	16382470	-	1	promoter	-766	3.45397
chrIV	10734766	10735160	24.92	ZC168.3	10732880	10734556	-	8	promoter	-407	2.97329
chrIV	3636410	3637062	23.71	ZC416.1	3637080	3637595	+	3	promoter	-344	3.56224
chrIV	7111069	7113097	26.57	ZC477.1	7111985	7112832	+	2	exonintron last	98	5.3227
chrIV	4515136	4515960	21.04	ZK180.5c	4515297	4517123	-	4	exonintron last	1575	3.80238
chrIV	4521759	4522153	21.72	ZK180.6	4520374	4524887	-	10	intronexon 5	2931	2.91239
chrIV	6987705	6988959	28.69	ZK381.5a	6979017	6986925	-	8	promoter	-1407	4.62268
chrIV	10918960	10919612	20.71	ZK593.4	10920082	10926166	+	10	promoter	-796	3.48335
chrIV	10934917	10937205	30.19	ZK593.6	10934739	10935801	-	3	prom_exon 1	-260	6.02336
chrIV	11691409	11692921	25.68	ZK792.6	11689021	11691053	-	4	promoter	-1112	5.09354
chrIV	12545434	12546716	26.02	ZK795.1	12548108	12554083	+	6	promoter	-2033	4.56368
chrIV	12548930	12549410	25.67	ZK795.1	12548108	12554083	+	6	exonintron 2	1062	3.17369
chrV	10382995	10386227	30.79	AC3.3	10383007	10384367	-	2	prom_exon 1	-244	6.9854
chrV	5270170	5273073	27.01	B0238.10	5273913	5275193	+	4	promoter	-2291	6.67457
chrV	29020	30994	25.89	B0348.4b	20834	42998	+	21	exonintron 11	9173	5.00409
chrV	26932	27585	21.71	B0348.4b	20834	42998	+	21	intron 8	6424	3.58408
chrV	8452	8932	20.33	B0348.6c	6763	7646	-	4	promoter	-1046	3.42407
chrV	2495655	2497604	27.01	C01B4.7	2494062	2498829	+	8	intronexon 7	2567	5.34428
chrV	8785243	8789335	30.31	C01B7.3	8786009	8786753	-	2	prom_exon 1	-536	7.8033
chrV	8823175	8823757	26.24	C01B7.6	8808259	8822543	-	15	promoter	-923	3.2734
chrV	5192335	5194707	29.46	C03A7.14	5192950	5194379	-	3	prom_exon 1	858	6.21454
chrV	5158364	5164706	32.22	C03A7.7	5160490	5161705	-	2	prom_exon 1	170	9.50453
chrV	731152	731546	24.92	C05E4.14	732375	734109	+	5	promoter	-1026	2.99414
chrV	726951	727345	23.32	C05E4.9a	724286	727787	-	5	intronexon 2	639	2.83413
chrV	10238646	10239987	26.88	C12D8.1b	10238854	10240831	-	4	intronexon 2	1514	4.8752
chrV	5009211	5009795	22.24	C13D9.2	5007041	5011515	+	4	intron 2	2462	3.1745
chrV	5673278	5676431	29.47	C14C11.8	5672609	5678677	-	10	exonintron 2	3822	6.97
chrV	1473583	1475014	27.18	C38C3.5a	1474967	1475901	+	5	prom_exon 1	-668	5.02421
chrV	1228727	1229551	25.42	C39F7.2	1223875	1235264	-	13	intron 5	6125	3.99417
chrV	19315303	19315697	21.72	C43D7.9	19315847	19319085	+	3	promoter	-347	2.78121
chrV	11042006	11042572	26.24	C45B11.1b	11039341	11042909	-	7	exonintron 1	620	3.3663
chrV	14698424	14700194	27.88	C47E8.7	14694740	14699218	-	6	prom_exon 1	-91	4.74105
chrV	9547955	9549640	29.56	C50F4.6	9548999	9549330	+	2	exonintron last	-201	5.1748
chrV	5239390	5240128	26.22	C52A10.3	5237424	5239252	-	5	promoter	-507	3.55456
chrV	4333197	4336257	31.44	D2063.2	4328852	4332364	-	10	promoter	-2363	6.58441
chrV	8865221	8865707	24.33	F07B7.12	8857848	8864637	-	10	promoter	-827	3.0836
chrV	8849726	8857605	33.74	F07B7.4	8852997	8853423	+	1	prom_exon last	668	10.4035
chrV	9248552	9249290	23.55	F07C3.7	9247264	9248937	-	4	prom_exon 1	16	3.5541
chrV	9249842	9250322	23	F07C3.7	9247264	9248937	-	4	promoter	-1145	3.2042
chrV	14475363	14475843	24.33	F08H9.5	14475137	14476774	+	4	intronexon 2	466	3.1099
chrV	16164082	16165594	28.79	F10A3.5	16163267	16164807	-	3	prom_exon 1	-31	5.04116
chrV	12041505	12042759	24.42	F10C2.8	12041289	12041309	-	1	promoter	-823	4.6075
chrV	13026853	13028193	24.68	F15B9.7	13021678	13035740	+	26	exonintron 10	5845	4.1984
chrV	1571324	1577234	32.31	F16B4.8	1577566	1584763	+	6	promoter	-3287	9.04423
chrV	10942937	10944019	24.44	F17C11.1	10944192	10945317	+	4	promoter	-714	3.7458
chrV	10967815	10969414	26.56	F17C11.9b	10968649	10970377	+	5	exonintron 3	-34	4.4959
chrV	13759446	13759840	20.12	F20G2.2	13757637	13758983	-	5	promoter	-660	2.8593
chrV	9098106	9098586	25.67	F21C10.10	9098857	9099716	+	4	promoter	-511	3.184
chrV	2126388	2127040	22.71	F22F7.1b	2127363	2129515	+	4	promoter	-649	3.40425
chrV	7981363	7982101	26.22	F26D11.11	7976568	7980220	-	8	promoter	-1512	3.7526
chrV	5846434	5849666	28.1	F26F12.3a	5842425	5848269	-	5	prom_exon 1	219	6.784
chrV	4959604	4961908	28.26	F26G5.9	4958799	4962808	-	7	exonintron 2	2052	5.91447
chrV	4963520	4965376	28.76	F26G5.9	4958799	4962808	-	7	promoter	-1640	5.64448
chrV	10683606	10685032	28.6	F29F11.6	10685112	10688433	+	5	promoter	-793	5.0255
chrV	6022809	6024923	29.92	F29G9.2b	6026072	6028727	+	6	promoter	-2206	5.755
chrV	15922051	15922875	25.84	F35E8.10	15922017	15922928	-	3	intronexon 1	465	3.82113
chrV	15927743	15928739	28.01	F35E8.13	15927827	15928738	+	3	exonintron last	414	4.10114
chrV	9426115	9427885	29.71	F36D4.5a	9422974	9428300	-	4	intron 1	1300	5.3347
chrV	11533505	11535103	28.98	F38B7.1b	11535361	11542773	+	8	promoter	-1057	5.4566
chrV	11537117	11538199	24.56	F38B7.1b	11535361	11542773	+	8	intron 1	2297	4.2667
chrV	11551521	11552001	24.33	F38B7.3	11551909	11553991	+	6	prom_exon 1	-148	3.1368
chrV	9732481	9734423	27.55	F40F9.7a	9734746	9736172	+	4	promoter	-1294	5.555
chrV	8611992	8613504	28.79	F41E6.4b	8613710	8617668	+	7	promoter	-962	5.0031
chrV	8596834	8597658	27.45	F41E6.6	8597507	8599939	+	7	prom_exon 1	-261	4.183
chrV	8535435	8538065	30.94	F45F2.4	8535968	8536352	+	1	prom_exon last	782	6.4629
chrV	11663191	11664531	25.88	F46F3.1	11664364	11667286	-	6	exonintron last	3425	4.6769
chrV	11682674	11683154	23	F46F3.4	11678550	11687443	+	8	intron 2	4364	2.987
chrV	10977104	10979218	24.39	F53B7.5	10973092	10982625	-	17	intronexon 6	4464	5.3162
chrV	10975814	10976552	26.22	F53B7.5	10973092	10982625	-	17	exonintron 11	6442	3.5661
chrV	10974696	10975262	22.81	F53B7.5	10973092	10982625	-	17	intronexon 12	7646	3.366
chrV	13791685	13792853	27.91	F53C11.5	13792475	13798508	+	13	exonintron 2	-206	4.3894
chrV	10860271	10860837	22.81	F53H10.2	10855468	10868286	-	15	intron 8	7732	3.2157
chrV	12911010	12911491	25.67	F54F3.1	12912707	12919551	+	16	promoter	-1456	3.1683
chrV	13821301	13822899	28.56	F55B12.3b	13821953	13824967	+	11	exonintron 5	147	5.1995
chrV	12639818	12640384	26.24	F56H9.2	12640274	12640692	+	2	prom_exon 1	-173	3.4179
chrV	6395175	6402449	34.09	F57F4.3	6395291	6402515	-	5	intronexon 1	3703	10.0213
chrV	6404040	6410368	34.27	F57F4.4	6404124	6411377	-	5	exonintron 2	4173	9.6214
chrV	11960895	11961805	25.56	F58H1.5	11960991	11965115	+	4	prom_exon 1	359	4.4974
chrV	4194615	4195122	21.58	H43I07.3	4195429	4198906	+	7	promoter	-560	3.04439
chrV	8891648	8897292	31.1	K06C4.3	8894470	8894854	-	1	prom_exon last	384	8.9037
chrV	8897844	8901334	30.53	K06C4.5	8900169	8900580	-	1	prom_exon last	991	7.2538
chrV	9344867	9347153	26.93	K07B1.6b	9346250	9346379	-	1	prom_exon last	369	5.9746
chrV	9343835	9344229	21.72	K07B1.8	9343257	9343362	-	1	promoter	-670	2.9145
chrV	10344841	10345321	20.99	K07C5.3	10345613	10347936	+	8	promoter	-532	3.1953
chrV	5757669	5758149	25.67	K09H11.7	5755057	5756127	-	3	promoter	-1782	3.082
chrV	6882015	6883785	27.04	K11C4.3b	6883983	6892931	+	13	promoter	-1083	5.3922
chrV	5049401	5049807	23.32	K11D12.2	5049987	5051616	+	3	promoter	-383	2.98452
chrV	5023270	5023664	24.92	K11D12.4	5023587	5027529	-	10	intronexon last	4062	2.99451
chrV	6684825	6687369	29.23	K11G9.4	6682251	6684162	-	5	promoter	-1935	6.272
chrV	6683535	6684187	22.71	K11G9.4	6682251	6684162	-	5	prom_exon 1	301	3.4219
chrV	13393755	13396138	25.74	M04G12.4a	13389187	13393977	-	6	prom_exon 1	-969	6.029
chrV	14507492	14511068	29.26	R02D5.1	14510841	14511736	+	2	promoter	-1561	7.05103
chrV	12066646	12069018	27.9	R07B7.3	12066188	12067929	-	6	prom_exon 1	97	5.4976
chrV	1464468	1466324	27.61	R09B5.5	1464842	1466103	+	3	exonintron last	554	5.49419
chrV	11847186	11847924	25.73	R13H4.4	11848465	11854358	+	8	promoter	-910	3.5971
chrV	12899600	12899994	24.92	R90.1	12894367	12898452	-	13	promoter	-1345	2.7682
chrV	4120098	4123674	28.29	T05B4.11	4121420	4122282	-	3	prom_exon 1	396	6.72435
chrV	4126896	4127290	24.92	T05B4.13	4126131	4127024	-	2	prom_exon 1	-69	2.81436
chrV	4129134	4130904	27.42	T05B4.3	4129750	4130610	+	3	exonintron last	269	5.26437
chrV	4116572	4117654	23.95	T05B4.8	4115004	4116549	-	4	promoter	-564	4.19434
chrV	4484874	4485440	26.24	T08H10.1	4483318	4486231	+	4	intronexon 3	1839	3.41442
chrV	13161227	13163771	27.63	T09E8.1b	13162318	13178174	+	10	prom_exon 1	181	6.1887
chrV	13158819	13159901	27.03	T09E8.1c	13158416	13178174	+	10	intron 1	944	4.4186
chrV	13172962	13173872	23.38	T09E8.1d	13175389	13178174	+	6	promoter	-1972	4.0189
chrV	13171649	13172301	22.71	T09E8.1e	13170126	13178174	+	7	intron 2	1849	3.4088
chrV	16042757	16045132	28.6	T10C6.12	16043390	16043774	+	1	prom_exon last	554	6.17115
chrV	8464250	8464644	23.32	T23B12.7	8463761	8464697	-	2	intronexon 1	250	2.8828
chrV	15468465	15469461	27.35	T23F1.6	15468285	15469623	+	2	intronexon last	678	4.21111
chrV	9090240	9090720	25.67	T27E4.8	9089880	9090370	-	2	prom_exon 1	-110	3.0739
chrV	3254589	3256015	27.41	T28A11.15	3254603	3255978	-	7	prom_exon 1	676	4.7643
chrV	10717922	10728383	35.66	T28B11.1	10715715	10717784	-	4	promoter	-5368	11.7756
chrV	4505049	4508195	29.59	T28F12.2c	4505627	4510705	+	3	prom_exon 1	995	6.83445
chrV	4503415	4504411	26.01	T28F12.2c	4505627	4510705	+	3	promoter	-1714	4.26444
chrV	4498939	4499505	20.52	T28F12.2e	4499609	4510705	+	10	promoter	-387	3.26443
chrV	4523212	4527481	28.68	T28F12.3	4517495	4549093	-	19	intron 13	23746	7.41446
chrV	6483722	6484890	28.48	W01A11.3	6467806	6489942	+	16	exonintron 9	16500	4.5417
chrV	6472538	6473534	26.68	W01A11.3	6467806	6489942	+	16	intron 2	5230	4.0716
chrV	6471506	6471986	25.67	W01A11.3	6467806	6489942	+	16	intron 2	3940	3.0115
chrV	154133	155133	21.71	W03F9.5	156658	163178	+	4	promoter	-2025	3.46411
chrV	14833086	14836748	28.61	W06A7.3b	14832184	14833428	-	4	prom_exon 1	-1489	7.18109
chrV	6216078	6216472	24.92	W06H8.1f	6217452	6219853	+	6	promoter	-1177	2.829
chrV	6230108	6233512	28.18	W06H8.6	6226638	6229575	-	6	promoter	-2235	6.5711
chrV	6227098	6228094	25.35	W06H8.6	6226638	6229575	-	6	exonintron 4	1979	4.141
chrV	13047665	13048059	24.92	W07G4.4	13046319	13048487	+	5	exon 4	1543	2.8385
chrV	3688326	3688978	22.16	W08A12.1c	3690379	3701156	+	6	promoter	-1727	3.51432
chrV	3685571	3686137	26.24	W08A12.2	3684632	3685533	-	2	promoter	-321	3.47431
chrV	2387469	2389411	27.01	Y19D10A.4	2385783	2393975	+	14	exonintron 7	2657	5.39427
chrV	6102622	6103962	24.88	Y38A10A.5	6101765	6103103	-	3	prom_exon 1	-189	4.706
chrV	122378	122800	22.45	Y38C9A.2	118290	122580	-	7	prom_exon 1	-9	2.7841
chrV	18970127	18970521	22.45	Y39B6A.43b	18963673	18970360	-	10	prom_exon 1	36	2.8112
chrV	368605	368999	24.92	Y39D8B.1	370216	373084	+	8	promoter	-1414	2.98412
chrV	3756674	3757154	25.67	Y39H10A.6	3750034	3755610	-	8	promoter	-1304	3.19433
chrV	4186529	4187009	25.67	Y45G5AM.1b	4187022	4188485	+	5	promoter	-253	3.18438
chrV	1630323	1630803	22.97	Y46H3D.8	1630137	1631077	-	3	intronexon 2	514	3.13424
chrV	5203803	5204197	24.92	Y47A7.1	5204292	5213134	+	9	promoter	-292	2.92455
chrV	1196404	1197401	23.34	Y50D4A.2	1196147	1196829	+	3	exonintron last	755	4.07416
chrV	2272444	2275590	29.54	Y5H2A.3	2274709	2275805	+	2	promoter	-692	6.35426
chrV	15727579	15728145	23.96	Y6E2A.8	15727432	15728092	-	1	prom_exon last	230	3.48112
chrV	16710842	16711408	22.81	Y70C5C.2	16707662	16709228	-	4	promoter	-1897	3.22117
chrV	3187635	3188291	26.71	Y73C8B.4	3188176	3189668	+	3	prom_exon 1	-213	3.50429
chrV	8003384	8003778	24.92	Y97E10AR.1	8004054	8006876	+	7	promoter	-473	2.9427
chrV	7731102	7732872	25.88	Y97E10C.1	7731404	7732015	+	2	exonintron last	583	4.6823
chrV	4310316	4310882	25.1	ZC132.t1	4310423	4310494	+	1	prom_exon last	176	3.3944
chrV	12816394	12818508	27.42	ZC443.3	12815180	12816709	-	4	prom_exon 1	-742	5.328
chrV	12821382	12821862	25.67	ZC443.4	12819966	12821634	-	3	prom_exon 1	12	3.2881
chrV	17124174	17125084	21.92	ZK218.13	17123270	17123368	-	1	promoter	-1261	3.85118
chrV	9701559	9702474	26.29	ZK287.8	9699711	9704134	+	4	intron 2	2305	3.9349
chrV	9267100	9267494	23.32	ZK682.2	9266689	9268993	-	7	intronexon 5	1696	2.7743
chrV	9284570	9286426	27.04	ZK682.4	9283286	9284021	-	3	promoter	-1477	5.2844
chrV	7806813	7807293	25.67	ZK742.2	7804150	7806435	-	9	promoter	-618	3.2825
chrV	12193810	12194290	24.33	ZK863.6	12194125	12194576	+	2	intronexon last	-75	3.3077
chrX	9435075	9437113	27.77	B0272.1	9434608	9436821	-	7	prom_exon 1	727	5.76334
chrX	7068148	7068542	23.32	B0403.4	7066484	7068386	-	4	prom_exon 1	41	2.82284
chrX	7442543	7442937	24.92	C01C10.3	7439669	7442519	-	8	promoter	-221	2.88298
chrX	15567951	15568775	26.65	C02C6.1a	15568838	15572480	+	8	promoter	-475	3.9248
chrX	3680359	3680753	23.32	C02F12.1	3681313	3684002	+	7	promoter	-757	2.84193
chrX	3678118	3679802	24.75	C02F12.4	3674238	3678542	-	10	prom_exon 1	-418	5.23192
chrX	3693824	3694906	22.72	C02F12.8	3690317	3693221	-	7	promoter	-1144	4.40194
chrX	11256970	11257450	21.66	C03A3.1	11257442	11259904	+	7	prom_exon 1	-232	3.10399
chrX	13672718	13676037	29.46	C04A11.3	13677178	13681997	+	12	promoter	-2800	6.99437
chrX	13687085	13687909	25.04	C04A11.4	13687891	13695342	+	19	prom_exon 1	-394	3.94438
chrX	3411391	3412258	21.42	C04F6.6	3412014	3412034	+	1	prom_exon last	-189	3.74184
chrX	10843462	10844974	28.35	C05A9.2	10842891	10844692	-	4	prom_exon 1	474	5.28386
chrX	1110139	1111326	26.45	C05D9.3	1111912	1116457	+	11	promoter	-1179	4.52131
chrX	4587905	4588994	26.41	C05E11.1	4588738	4590161	+	6	intronexon 2	-288	4.36223
chrX	16611281	16614341	28.55	C06G1.4	16613405	16616160	+	6	promoter	-594	6.91496
chrX	16654506	16655158	23.71	C06G1.5	16638634	16654396	-	11	promoter	-436	3.51497
chrX	4553149	4554231	23.33	C07A12.1b	4554530	4558784	+	7	promoter	-840	4.24222
chrX	4531765	4533019	27.62	C07A12.3	4532661	4537229	+	12	intronexon 2	-269	4.67221
chrX	4512873	4514732	28.76	C07A12.5b	4514078	4516424	+	6	intronexon 2	-275	5.5122
chrX	15993384	15993882	20.96	C09G1.4	15988147	15996836	-	11	exonintron 1	3203	3.20487
chrX	16770226	16770964	23.55	C10E2.6	16767875	16770408	-	6	prom_exon 1	-187	3.75499
chrX	16331550	16332632	24.56	C11G6.1	16332363	16335854	+	5	intronexon 2	-272	4.43493
chrX	2794880	2796392	28.79	C14A11.3a	2794004	2798763	+	6	intron 1	1632	4.90165
chrX	7951247	7953275	29.78	C14F5.1b	7954348	7955644	+	4	promoter	-2087	5.7831
chrX	7961625	7962535	23.38	C14F5.5	7960151	7961653	-	6	prom_exon 1	-427	3.96311
chrX	6091674	6093272	29.4	C15H9.6	6089348	6091721	-	4	prom_exon 1	-752	5.08269
chrX	3973417	3977883	28.07	C16B8.4	3970644	3973601	-	8	prom_exon 1	-2049	7.23203
chrX	17609758	17610582	22.64	C16H3.3a	17601884	17609952	-	4	prom_exon 1	-218	3.68529
chrX	9930219	9933537	29.26	C17G1.4	9926150	9931382	-	10	prom_exon 1	-496	7.14351
chrX	9928062	9929402	25.38	C17G1.4	9926150	9931382	-	10	exonintron 4	2650	4.6135
chrX	9954371	9955109	27.11	C17G1.7	9952718	9954472	-	6	prom_exon 1	-268	3.73352
chrX	15040383	15041379	26.68	C18B12.4	15036942	15040513	-	9	prom_exon 1	-368	4.35471
chrX	4306249	4308116	26.87	C24A8.3	4303251	4311741	-	18	exonintron 8	4558	5.12216
chrX	5077603	5078427	23.44	C24H10.5	5074777	5077826	-	6	prom_exon 1	-189	3.89242
chrX	9101974	9103572	28.98	C25A11.4b	9098278	9108397	+	10	intronexon 3	4495	5.09332
chrX	6625190	6626019	27.45	C25B8.1a	6620034	6627659	+	16	intron 13	5570	3.87277
chrX	5479218	5480472	27.62	C25F6.2a	5479433	5484090	+	12	prom_exon 1	412	4.51253
chrX	5476896	5478064	27.34	C25F6.2a	5479433	5484090	+	12	promoter	-1953	4.38252
chrX	5344299	5345381	27.03	C26B9.1a	5344582	5347928	+	10	exonintron 3	258	4.32248
chrX	5336286	5336938	23.71	C26B9.6	5333042	5335397	-	9	promoter	-1215	3.50247
chrX	14659140	14660308	27.91	C26G2.1	14654908	14662494	+	23	intronexon 17	4816	4.60465
chrX	16929364	16930618	28.16	C30E1.t1	16928183	16928254	-	1	promoter	-1737	4.74504
chrX	15365101	15366544	27.18	C33A11.2	15365913	15369673	+	5	prom_exon 1	-90	5.04477
chrX	17304608	17306206	28.14	C33E10.1	17305340	17305610	+	2	exonintron last	67	5.15517
chrX	11798137	11798531	23.32	C34E11.1	11798447	11803192	+	10	prom_exon 1	-113	3.10411
chrX	11192781	11196701	29.88	C34F6.1	11192754	11196757	-	12	exonintron 1	2016	7.56397
chrX	11209832	11211695	27.66	C34F6.5	11208291	11208795	-	2	promoter	-1968	5.58398
chrX	6150543	6151625	24.86	C34H3.1	6142926	6150443	-	13	promoter	-641	4.3127
chrX	11521281	11522277	24.01	C35C5.1	11522659	11533045	+	19	promoter	-880	4.12404
chrX	11546369	11546849	20.33	C35C5.3b	11545330	11547484	-	6	exonintron 1	875	3.06405
chrX	11547573	11549003	26.71	C35C5.4	11548528	11550105	+	4	exonintron 2	-240	4.84406
chrX	17436972	17437366	24.92	C36E6.1b	17434471	17437648	+	8	intronexon 7	2698	2.95522
chrX	14173491	14173886	21.72	C37E2.1	14171382	14173308	-	6	promoter	-380	2.92453
chrX	7884769	7885593	21.71	C39D10.3	7884309	7887320	+	11	exonintron 6	872	3.45309
chrX	4749016	4751405	27.17	C39E6.1	4739320	4749051	-	11	prom_exon 1	-1159	5.98233
chrX	4745876	4746356	24.33	C39E6.1	4739320	4749051	-	11	intronexon 7	2935	3.23232
chrX	5728950	5729946	26.68	C41G11.3	5720845	5728511	-	11	promoter	-937	4.15259
chrX	6057391	6058043	24.71	C45B2.5	6058239	6059593	+	6	promoter	-522	3.44268
chrX	6052569	6053049	25.67	C45B2.6	6053057	6056966	+	14	promoter	-248	3.12267
chrX	4635976	4636628	26.71	C46C11.1	4637306	4643274	+	14	promoter	-1004	3.52227
chrX	1302196	1302934	21.77	C52B11.2	1304579	1308130	+	5	promoter	-2014	3.61135
chrX	1285117	1285721	23.88	C52B11.4	1285203	1285858	+	3	intronexon last	216	3.43134
chrX	4265191	4266453	25.49	C52B9.3b	4265906	4270138	+	10	exonintron 2	-84	4.50212
chrX	4269069	4269550	25.67	C52B9.3b	4265906	4270138	+	10	exonintron last	3403	3.13213
chrX	4293359	4294137	23.95	C52B9.7a	4291547	4294318	-	7	exonintron 1	570	3.86214
chrX	4294689	4295169	24.33	C52B9.7a	4291547	4294318	-	7	promoter	-611	3.07215
chrX	7162336	7163762	28.6	C54D1.1	7158982	7165833	+	27	intronexon 19	4067	4.99286
chrX	7150295	7153527	30.15	C54D1.5	7145178	7151088	-	11	prom_exon 1	-823	7.07285
chrX	5522885	5523451	26.24	C54G7.2	5520144	5522772	-	7	promoter	-396	3.56254
chrX	5533381	5535151	29.71	C54G7.3a	5525302	5538421	-	33	intron 11	4155	5.44255
chrX	5763300	5764812	29.24	C54H2.3	5760794	5763320	-	5	prom_exon 1	-736	5.0026
chrX	5781145	5782314	28.48	C54H2.5	5779266	5780670	-	4	promoter	-1059	4.57261
chrX	7363167	7364163	28.01	C56G3.2	7365510	7365906	+	1	promoter	-1845	4.10297
chrX	1453910	1454734	22.64	D1005.3	1452795	1454023	-	4	prom_exon 1	-299	3.74138
chrX	14525633	14526285	20.71	D1025.8	14524714	14525072	-	2	promoter	-887	3.50461
chrX	8556389	8557041	23.71	D2021.1	8557146	8562810	+	14	promoter	-431	3.47326
chrX	8551390	8552386	27.35	D2021.8	8552213	8553238	+	5	prom_exon 1	-325	4.16325
chrX	4458234	4458886	23.71	F02E8.3	4458245	4459094	+	3	exonintron last	315	3.37218
chrX	695801	696453	26.71	F02G3.1c	695124	702537	+	12	exonintron 3	1003	3.46127
chrX	7577091	7578001	21.71	F08C6.2	7572298	7580675	+	6	intron 1	5248	3.55303
chrX	7561478	7564453	31.11	F08C6.4	7562832	7564395	+	7	exonintron last	133	6.70302
chrX	8425869	8426951	22.66	F08F1.3	8428819	8431242	+	6	promoter	-2409	3.61324
chrX	8424407	8425317	24.83	F08F1.8	8422801	8423645	-	3	promoter	-1217	3.88323
chrX	11296321	11299917	28.4	F08G12.2	11298175	11299524	-	5	prom_exon 1	1405	6.784
chrX	13168855	13169765	27.75	F09A5.4c	13153361	13169981	-	6	exonintron 1	671	3.9943
chrX	13142313	13146238	31.28	F09A5.7	13144624	13144646	-	1	prom_exon last	370	7.73429
chrX	10145733	10147686	28.94	F09B9.2a	10146918	10152045	+	12	exonintron 2	-208	5.47359
chrX	10158154	10159838	29.56	F09B9.3	10157135	10158670	-	6	prom_exon 1	-326	5.1536
chrX	16145056	16151656	31.85	F09C8.2	16141285	16146849	-	8	prom_exon 1	-1507	9.2649
chrX	16143422	16144160	23.55	F09C8.2	16141285	16146849	-	8	intronexon 4	3058	3.89489
chrX	4124894	4126062	27.91	F09F9.4	4122392	4128363	-	12	intronexon 5	2885	4.70205
chrX	17391451	17392107	20.71	F10D7.5a	17383520	17391472	-	14	prom_exon 1	-307	3.4152
chrX	17412305	17413731	28.12	F11C7.4	17402714	17413760	-	30	intronexon 1	742	4.87521
chrX	3314261	3317584	29.67	F11D5.3a	3315336	3323953	+	14	prom_exon 1	586	7.03182
chrX	3327441	3328957	27.03	F11D5.6	3325154	3326261	-	3	promoter	-1938	4.37183
chrX	8286961	8288129	25.05	F13B9.1b	8287196	8294053	+	15	exonintron 3	349	4.4032
chrX	8273422	8273902	22.97	F13B9.5	8275154	8282993	+	14	promoter	-1492	3.22319
chrX	592843	593839	26.68	F13C5.2	593979	595787	+	5	promoter	-638	4.43126
chrX	5827081	5827561	23	F13D11.1	5829415	5831864	+	11	promoter	-2094	3.16263
chrX	10677449	10679219	29.71	F13E6.1	10675922	10677026	-	5	promoter	-1308	5.16382
chrX	10704834	10705228	23.32	F13E6.6	10698101	10703098	-	19	promoter	-1933	2.91383
chrX	5590673	5593756	28.42	F14D12.2	5593120	5594473	+	7	promoter	-905	6.66257
chrX	10507760	10508928	27.91	F14F3.1a	10505913	10518577	+	11	intron 1	2431	4.37371
chrX	10524139	10525393	27.09	F14F3.2	10524843	10528087	+	14	exonintron 4	-77	4.68373
chrX	10522848	10523242	24.92	F14F3.3	10521889	10524632	-	11	exonintron 7	1587	2.83372
chrX	14946489	14947399	27.75	F14F4.3a	14938857	14946233	-	19	promoter	-711	4.43469
chrX	4338737	4339135	23.32	F14H12.4b	4339534	4343487	+	12	promoter	-598	2.78217
chrX	9737066	9737976	27.02	F15G9.5	9733239	9737666	-	6	prom_exon 1	145	4.00341
chrX	9734039	9734783	23.55	F15G9.5	9733239	9737666	-	6	exonintron 1	3255	3.5834
chrX	14101710	14102448	27.11	F16B12.6	14102278	14107599	+	16	prom_exon 1	-199	3.67449
chrX	4651034	4652030	23.38	F16H11.3	4647565	4649166	-	7	promoter	-2366	3.98229
chrX	4647074	4647726	25.71	F16H11.3	4647565	4649166	-	7	exonintron last	1766	3.43228
chrX	13523605	13527895	31.59	F18H3.3b	13522622	13525738	-	5	prom_exon 1	-12	7.91435
chrX	13518729	13519381	24.71	F18H3.5a	13515969	13518823	-	5	prom_exon 1	-232	3.73434
chrX	9998897	10000409	26.57	F19C6.1	9991943	9998981	-	13	prom_exon 1	-672	5.21354
chrX	10002184	10002578	24.92	F19C6.2b	10000868	10004829	+	8	intronexon 3	1513	2.78355
chrX	1409214	1410382	22.76	F19G12.7	1408830	1410647	-	2	exon last	849	4.36136
chrX	14975320	14976402	24.71	F20D1.3	14976033	14978470	+	6	intronexon 2	-172	3.4647
chrX	10186029	10189290	29.61	F21A10.2a	10181738	10187725	-	9	prom_exon 1	65	6.97361
chrX	8159043	8160469	28.6	F22F1.1	8159134	8159816	+	2	exonintron last	622	5.04315
chrX	8156719	8157975	27.62	F22F1.t7	8156572	8156646	-	1	promoter	-701	4.57314
chrX	5994086	5996458	26.78	F22F4.2	5996126	5997844	+	3	promoter	-854	5.78266
chrX	7634205	7634771	23.96	F26A10.2	7632031	7637026	-	9	intronexon 4	2538	3.26304
chrX	7660962	7662143	24.48	F27D9.5	7657742	7660916	-	7	promoter	-636	4.40305
chrX	535330	535982	25.71	F28C10.3	532150	535748	-	9	prom_exon 1	92	3.61125
chrX	9636627	9638311	26.57	F34H10.t1	9637783	9637855	-	1	prom_exon last	386	5.08339
chrX	3797825	3799509	29.56	F35A5.3	3798207	3799627	+	7	intronexon last	460	5.62198
chrX	17024302	17025642	27.88	F35B3.5a	17022181	17030113	-	22	exonintron 11	5141	4.79509
chrX	17030191	17030674	21.66	F35B3.5a	17022181	17030113	-	22	promoter	-319	3.2251
chrX	5353880	5355994	27.68	F35C8.6	5353492	5354134	-	3	prom_exon 1	-803	5.80249
chrX	5359900	5361326	24.82	F35C8.7a	5355862	5359900	-	10	prom_exon 1	-713	4.9225
chrX	16445668	16446664	25.35	F38E9.5	16446231	16450804	+	8	prom_exon 1	-65	4.33494
chrX	17568534	17568928	24.92	F39B3.2	17567892	17571816	-	10	exonintron 7	3085	2.80528
chrX	16889512	16891198	27.15	F39F10.3	16891903	16892940	+	4	promoter	-1548	5.06503
chrX	834692	835086	23.32	F39H12.1	834787	837670	+	9	intronexon 2	102	2.94129
chrX	8368228	8368794	25.07	F40B5.2a	8367795	8371334	+	11	intronexon 3	716	3.49322
chrX	14707762	14708672	23.38	F40E10.6	14704108	14706763	-	7	promoter	-1454	4.08466
chrX	3258237	3259529	26.53	F40F4.3	3259147	3259743	+	3	intronexon 2	-264	4.53181
chrX	3245565	3246133	23.96	F40F4.7	3244255	3245757	-	4	prom_exon 1	-92	3.4418
chrX	16813425	16815641	26.06	F41G4.2b	16807589	16813566	-	7	prom_exon 1	-967	5.77502
chrX	16811533	16812013	21.66	F41G4.2b	16807589	16813566	-	7	intron 1	1793	3.12501
chrX	11367028	11368110	23.33	F42E11.2b	11368681	11370593	+	3	promoter	-1112	4.32401
chrX	11368662	11369228	21.67	F42E11.2b	11368681	11370593	+	3	prom_exon 1	264	3.22402
chrX	10022105	10022585	23	F42G10.1	10018157	10021835	-	10	promoter	-510	3.03356
chrX	4798428	4799256	21.84	F43C9.4b	4796421	4799321	-	7	intronexon 1	479	3.82235
chrX	4797482	4797876	24.92	F43C9.4b	4796421	4799321	-	7	exonintron 4	1642	2.91234
chrX	10199318	10200744	28.12	F44A6.1b	10197636	10200077	+	9	exonintron last	2395	4.91362
chrX	10202942	10208325	32.56	F44A6.2b	10201482	10205349	-	8	prom_exon 1	-284	8.54363
chrX	8001378	8002288	25.56	F45E1.2	8003673	8004018	+	1	promoter	-1840	3.92313
chrX	12502986	12504154	25.33	F45E6.6	12502505	12503252	-	3	prom_exon 1	-318	3.63423
chrX	11414738	11415562	27.45	F46C3.1	11410498	11414735	-	12	promoter	-415	3.84403
chrX	15272921	15281170	32.47	F46F2.2a	15271021	15273600	-	5	prom_exon 1	-3445	10.4347
chrX	10394076	10396878	30.42	F46F6.2	10397323	10401857	+	10	promoter	-1846	6.61369
chrX	7266450	7266844	23.32	F46H5.2b	7265926	7267353	+	5	intronexon 3	721	2.88291
chrX	7264373	7265898	26.57	F46H5.2c	7265609	7266879	+	4	intronexon 2	-473	5.0229
chrX	7232053	7235027	30.2	F46H5.3a	7230835	7232413	-	4	prom_exon 1	-1127	6.68289
chrX	7267482	7269854	24.39	F46H5.6	7267933	7269424	-	6	prom_exon 1	756	5.35292
chrX	4498176	4498828	25.71	F46H6.2c	4495198	4497212	-	8	promoter	-1290	3.42219
chrX	9810446	9815226	31.25	F47A4.2	9810399	9822101	-	19	intronexon 13	9265	8.02343
chrX	9821970	9822794	24.24	F47A4.2	9810399	9822101	-	19	prom_exon 1	-281	3.84344
chrX	9831985	9832723	26.22	F47A4.3	9823894	9831141	-	14	promoter	-1213	3.69345
chrX	9835941	9837453	23.91	F47A4.5	9833713	9837964	-	11	intronexon 3	1267	4.43346
chrX	10899872	10901040	25.05	F47B10.1	10897949	10900029	-	6	prom_exon 1	-427	4.43388
chrX	10914895	10915289	23.32	F47B10.9	10912350	10913998	-	6	promoter	-1094	2.80389
chrX	3787490	3788916	26.24	F47B7.1	3788016	3788275	+	2	exonintron last	187	4.80196
chrX	9065751	9066231	24.33	F47E1.4	9062777	9066334	+	11	intronexon 10	3214	3.1133
chrX	7500862	7503014	27.52	F48E3.6	7501176	7502452	-	4	prom_exon 1	514	5.683
chrX	13949068	13951698	29.49	F48F7.1	13951210	13954627	+	6	promoter	-827	6.27444
chrX	13968943	13970111	25.62	F48F7.4	13965736	13969488	-	10	prom_exon 1	-39	4.55446
chrX	13966793	13967187	21.72	F48F7.4	13965736	13969488	-	10	exonintron 7	2498	3.06445
chrX	5866357	5867955	29.4	F49E10.5	5862714	5872704	+	13	intron 4	4442	5.20265
chrX	9550883	9554379	31.12	F49E2.5e	9552822	9555347	+	7	intronexon 5	-191	7.24338
chrX	2088657	2089825	22.19	F49H12.1	2089793	2092723	+	10	prom_exon 1	-552	4.37144
chrX	2070490	2071753	28.69	F49H12.6a	2066961	2070390	-	10	promoter	-731	4.59143
chrX	2905568	2908116	26.06	F52B10.1	2909546	2917536	+	19	promoter	-2704	5.76169
chrX	11605153	11607525	29.14	F52D10.3a	11603973	11605301	-	4	prom_exon 1	-1038	6.01408
chrX	16275778	16276985	24.61	F52E10.1	16275685	16282213	+	14	intronexon 4	696	3.83492
chrX	3089559	3091157	28.98	F52E4.1a	3090427	3092202	+	4	intronexon 3	-69	5.22171
chrX	3091709	3093307	26.45	F52E4.6	3092504	3094287	-	8	intronexon 6	1779	5.07172
chrX	3102823	3103561	26.22	F52E4.8	3099968	3102150	-	6	promoter	-1042	3.92173
chrX	2552410	2554109	27.62	F52H2.t1	2553558	2553630	+	1	prom_exon last	-298	4.69157
chrX	2879413	2879979	22.81	F53B3.5	2873121	2879612	-	8	prom_exon 1	-84	3.30167
chrX	13583638	13584806	28.48	F54B11.3b	13584698	13588532	+	7	prom_exon 1	-476	4.68436
chrX	14635989	14637243	25.84	F54E4.3	14632264	14636326	-	8	prom_exon 1	-290	3.95464
chrX	2779668	2780406	26.22	F55F1.3	2780669	2781666	+	2	promoter	-632	3.72164
chrX	3536353	3537607	28.69	F56B6.4c	3537629	3540610	+	7	promoter	-649	4.5619
chrX	3197504	3197898	24.92	F56E3.4	3197358	3199281	-	7	intronexon 6	1580	2.95178
chrX	870808	871374	25.1	F56F10.4	865075	870997	-	13	prom_exon 1	-94	3.4213
chrX	10566849	10570167	31.51	F57C7.1b	10569198	10574250	+	7	promoter	-690	7.24376
chrX	10591042	10592038	25.35	F57C7.3b	10590280	10593204	-	6	exonintron 4	1664	4.13378
chrX	10592848	10593672	26.65	F57C7.3b	10590280	10593204	-	6	prom_exon 1	-56	3.98379
chrX	10588710	10589362	26.71	F57C7.4	10585052	10588777	-	16	prom_exon 1	-259	3.48377
chrX	12171193	12173823	30.16	F57G12.1	12170413	12171586	-	2	prom_exon 1	-922	6.38417
chrX	11032582	11036674	29.26	F58A3.1a	11037124	11039882	+	8	promoter	-2496	6.88395
chrX	11038258	11039772	26.12	F58A3.1a	11037124	11039882	+	8	intronexon last	1891	4.99396
chrX	11029486	11032030	27.36	F58A3.1b	11029636	11039882	+	8	prom_exon 1	1122	5.82394
chrX	2852204	2853028	22.64	F58H12.1	2844803	2852380	-	16	prom_exon 1	-236	3.88166
chrX	15680120	15680600	23	F59D12.4	15681735	15687317	+	9	promoter	-1375	3.09482
chrX	10988402	10992408	31.72	F59F3.1	10992452	10997288	+	14	promoter	-2047	7.79393
chrX	15841066	15841632	22.77	F59F4.2	15841516	15842040	+	2	prom_exon 1	-167	3.60485
chrX	10529041	10529696	24.71	F59F5.1	10530362	10532179	+	9	promoter	-993	3.48374
chrX	10555169	10557028	29.48	F59F5.6	10549435	10554862	-	20	promoter	-1236	5.60375
chrX	14559966	14562682	29.9	H01A20.1	14558424	14561001	+	7	exonintron last	2900	5.92463
chrX	14557472	14558296	27.45	H01A20.1	14558424	14561001	+	7	promoter	-540	3.83462
chrX	15492698	15493711	20.85	H13N06.3a	15493453	15496861	+	9	exonintron 2	-248	3.59478
chrX	15509371	15510109	26.22	H13N06.5	15506120	15507941	-	5	promoter	-1799	3.66479
chrX	12505222	12510778	33.7	H20J18.1b	12504539	12509137	-	11	prom_exon 1	1137	8.98424
chrX	5208240	5208892	24.71	H28G03.2a	5205789	5215524	+	10	intron 3	2777	3.54244
chrX	5209789	5210269	23	H28G03.2a	5205789	5215524	+	10	intron 3	4240	3.20245
chrX	8231771	8232595	26.65	K02A6.3a	8228202	8231761	-	9	promoter	-422	3.83317
chrX	2495803	2496799	23.96	K02E10.1	2496998	2500643	+	6	promoter	-697	3.46154
chrX	2514774	2515168	23.32	K02E10.8	2509711	2515302	-	16	intronexon 1	331	2.91155
chrX	4706937	4707503	26.24	K02G10.1	4707157	4709086	+	9	exonintron 3	63	3.18231
chrX	4699314	4700568	27.62	K02G10.6a	4697216	4699892	-	8	prom_exon 1	-49	4.6623
chrX	17001761	17002757	26.68	K02H8.1	17001643	17008274	+	6	exonintron 2	616	4.15507
chrX	17007611	17008435	21.84	K02H8.1	17001643	17008274	+	6	exonintron last	6380	3.75508
chrX	7304113	7305453	25.38	K03A1.5	7301704	7305514	-	12	intronexon 1	731	4.61294
chrX	7309656	7310652	26.01	K03A1.6	7309508	7309820	-	1	prom_exon last	-334	4.30295
chrX	14334311	14337135	29.8	K04G11.1	14335416	14336576	+	5	exonintron last	307	6.46455
chrX	13251051	13251617	22.81	K08H2.8	13251895	13255919	+	9	promoter	-561	3.47432
chrX	15606567	15607649	27.64	K09A9.2	15605200	15606534	-	4	promoter	-574	4.49481
chrX	7712604	7713527	25.56	K09F5.4	7710107	7710654	-	2	promoter	-2411	4.13306
chrX	3126585	3127495	24.11	K10B3.10	3117934	3127052	-	13	prom_exon 1	12	3.99177
chrX	3108007	3109089	24.83	K10B3.5	3103587	3106270	-	7	promoter	-2278	4.05175
chrX	3106373	3106767	24.92	K10B3.5	3103587	3106270	-	7	promoter	-300	2.79174
chrX	3115490	3116314	22.64	K10B3.9	3114987	3115556	-	2	prom_exon 1	-346	3.89176
chrX	6420953	6421347	24.92	K10C2.1	6421083	6430428	-	22	intronexon last	9278	2.82276
chrX	13746511	13746991	25.67	K11E4.5	13747367	13751290	+	10	promoter	-616	3.23439
chrX	727629	728546	27.02	M02A10.3a	720727	725892	-	11	promoter	-2195	4.30128
chrX	8736919	8737399	23	M02D8.3	8733138	8736943	-	14	prom_exon 1	-216	3.01328
chrX	6806261	6809580	29.31	M03A8.2	6809056	6816650	+	15	promoter	-1135	7.00283
chrX	13858601	13859167	25.1	M03B6.4	13859026	13860792	+	5	prom_exon 1	-142	3.3444
chrX	4960101	4962473	29.75	M03F4.2a	4960629	4963952	+	4	prom_exon 1	658	6.35239
chrX	4970250	4973052	29.45	M03F4.7a	4969760	4970863	-	4	prom_exon 1	-788	6.6424
chrX	14502005	14505842	31.12	M163.1	14503293	14503743	-	1	prom_exon last	-180	7.4146
chrX	14493719	14494887	22.66	M163.2	14496038	14498859	+	6	promoter	-1735	3.56459
chrX	14488989	14491705	31.04	M163.3	14490057	14490787	+	2	exonintron last	290	6.55458
chrX	14479500	14480066	25.1	M163.4	14480492	14484391	+	16	promoter	-709	3.35456
chrX	14486322	14488436	29.92	M163.t1	14486129	14486202	-	1	promoter	-1177	5.79457
chrX	8235910	8236390	25.67	M60.4a	8232380	8236251	-	4	prom_exon 1	101	3.08318
chrX	10623705	10624185	25.67	M79.1b	10606123	10624071	-	17	prom_exon 1	126	3.14381
chrX	14169535	14170359	25.04	R03E1.1	14164974	14169516	-	10	promoter	-431	3.84452
chrX	14165665	14167091	26.24	R03E1.2	14163268	14164425	-	4	promoter	-1953	4.87451
chrX	14160502	14161068	21.67	R03E1.3	14155034	14161557	-	15	exonintron 2	772	3.1945
chrX	6739567	6744949	31.84	R03E9.1	6742438	6743622	+	3	promoter	-180	8.40281
chrX	6734880	6736349	24.35	R03E9.2	6730148	6733002	-	13	promoter	-2612	4.78279
chrX	6732716	6733712	22.68	R03E9.2	6730148	6733002	-	13	prom_exon 1	-212	4.08278
chrX	7822778	7823688	27.75	R03G5.1c	7823614	7824620	+	3	prom_exon 1	-381	4.19308
chrX	8810594	8811246	23.71	R04E5.9	8806788	8810929	-	6	prom_exon 1	9	3.44329
chrX	9846787	9848644	26.57	R07B1.1	9847221	9849044	+	4	exonintron last	494	5.45349
chrX	9844637	9846235	24.42	R07B1.1	9847221	9849044	+	4	promoter	-1785	4.44348
chrX	10318179	10321411	28.65	R07E3.6	10317808	10321602	+	11	intronexon last	1987	6.55364
chrX	4812353	4813005	24.71	R08E3.4	4807818	4811494	-	9	promoter	-1185	3.62238
chrX	4811235	4811629	23.32	R08E3.4	4807818	4811494	-	9	prom_exon 1	62	2.92237
chrX	12628812	12630496	26.38	R09A8.3	12625161	12628964	-	11	prom_exon 1	-690	4.72425
chrX	8319496	8323674	30.43	R09F10.2	8322046	8323279	+	3	promoter	-461	7.85321
chrX	17479662	17481353	26.35	R106.1	17479751	17480219	+	1	prom_exon last	756	5.38524
chrX	13224672	13226528	28.76	R12H7.3	13223872	13224628	-	2	promoter	-972	5.31431
chrX	16797934	16799199	28.69	T01C8.1c	16799662	16802763	+	9	promoter	-1095	4.495
chrX	2705137	2706047	26.29	T02C5.3	2699273	2705850	-	11	prom_exon 1	258	4.05161
chrX	2707252	2707818	26.24	T02C5.3	2699273	2705850	-	11	promoter	-1685	3.25162
chrX	2702981	2703464	25.67	T02C5.3	2699273	2705850	-	11	exonintron 2	2627	3.1516
chrX	2614324	2614890	22.81	T03G6.3	2611227	2615719	-	10	intron 2	1112	3.19159
chrX	14824648	14825042	21.72	T04C10.1	14819942	14824452	-	11	promoter	-393	3.01468
chrX	14817490	14820570	28.35	T04C10.2a	14816543	14818412	-	6	prom_exon 1	-618	6.46467
chrX	11662292	11662686	23.32	T04F8.1	11659651	11661578	-	6	promoter	-911	2.91409
chrX	11674250	11676450	30.37	T04F8.9	11674382	11676943	+	5	intronexon 4	968	5.9541
chrX	10766041	10769467	30.66	T05A10.1b	10769216	10776447	+	8	promoter	-1462	6.79384
chrX	10770816	10777488	33.59	T05A10.1c	10775207	10782309	+	22	promoter	-1055	9.77385
chrX	12688893	12689717	27.45	T07C5.1b	12691653	12692685	+	4	promoter	-2348	3.92427
chrX	2432497	2433788	23.64	T07D1.2	2430094	2438942	-	6	exonintron 2	5799	4.19152
chrX	2450435	2453332	30.77	T07D1.4	2446067	2450488	-	6	prom_exon 1	-1395	6.76153
chrX	7333813	7334812	24.01	T08A9.1	7334746	7339793	+	14	prom_exon 1	-433	4.17296
chrX	9774016	9774668	23.71	T09B9.4	9772088	9774268	-	7	prom_exon 1	-74	3.52342
chrX	7273417	7274757	28.88	T10A3.1a	7272492	7280246	-	26	intronexon 19	6159	4.69293
chrX	15181240	15182064	22.66	T10B10.3	15178582	15181371	-	9	prom_exon 1	-281	3.78472
chrX	6314727	6317185	29.61	T10E10.4	6314588	6322775	-	15	exonintron 7	6819	6.19275
chrX	2287903	2288641	27.11	T10H10.3	2284145	2287181	-	8	promoter	-1091	3.83149
chrX	1191546	1191940	24.92	T13G4.4	1188187	1191770	-	7	prom_exon 1	27	3.11132
chrX	4596085	4600865	31.65	T13H2.3	4596169	4599960	-	9	prom_exon 1	1485	8.31224
chrX	4609596	4618848	34.72	T13H2.4a	4611010	4620395	-	13	exonintron 2	6173	11.2023
chrX	4604341	4604821	23	T13H2.5	4603319	4605868	-	6	exon 4	1287	3.00225
chrX	2215608	2216776	28.48	T14F9.4b	2215625	2216388	+	3	exonintron last	567	4.43148
chrX	2214146	2215056	24.83	T14F9.4b	2215625	2216388	+	3	promoter	-1024	3.96147
chrX	3738101	3740559	29.12	T14G12.4b	3740557	3741120	-	2	intronexon last	1790	5.67195
chrX	12852899	12854583	29.56	T14G8.1	12846536	12852502	-	8	promoter	-1239	5.24428
chrX	12452074	12453328	21.92	T18D3.9	12451276	12454237	-	6	exonintron 2	1536	3.91422
chrX	9338089	9338655	26.24	T20B5.1	9338607	9342365	+	8	prom_exon 1	-235	3.32333
chrX	10922930	10927479	30.97	T21B6.1	10921154	10923432	-	5	prom_exon 1	-1772	8.0139
chrX	10946127	10946865	21.67	T21B6.3	10945388	10948824	-	8	exon 5	2328	3.40391
chrX	10947417	10947811	24.92	T21B6.3	10945388	10948824	-	8	intronexon 4	1210	2.98392
chrX	13881490	13882314	25.04	T21H8.5	13876428	13880935	-	4	promoter	-967	4.04441
chrX	3903243	3904583	25.88	T22B2.4	3904618	3907171	+	6	promoter	-705	4.64202
chrX	17139078	17139472	24.92	T23C6.3	17136195	17138019	-	4	promoter	-1256	2.93511
chrX	17149798	17151322	28.79	T23C6.4	17147691	17149829	-	5	prom_exon 1	-731	4.99512
chrX	17674865	17675861	24.01	T23E7.2e	17670949	17679940	+	13	intronexon 8	4414	4.05531
chrX	2368139	2369580	28.6	T24D8.7	2369095	2369115	+	1	prom_exon last	-235	4.92151
chrX	17215372	17217658	30.49	T25G12.5	17215031	17217014	-	4	prom_exon 1	499	6.10514
chrX	17236956	17239329	27.45	T25G12.8	17238001	17238772	-	2	prom_exon 1	629	5.65515
chrX	5697589	5700047	30.44	W01C8.5	5694790	5697257	-	9	promoter	-1561	6.32258
chrX	4218960	4219956	27.35	W01H2.2	4218253	4218433	-	1	promoter	-1025	4.0821
chrX	1446467	1447464	25.35	W05H7.4b	1440625	1446571	-	8	prom_exon 1	-394	4.10137
chrX	6251648	6252988	23.34	W05H9.3	6252426	6252564	+	1	prom_exon last	-108	4.08271
chrX	5840516	5841942	29.07	W06B11.2	5841574	5844760	+	9	exonintron 2	-345	5.21264
chrX	10082970	10084310	25.38	W07E11.1	10083934	10103823	+	19	prom_exon 1	-294	4.89358
chrX	2050084	2050564	25.67	Y102A11A.1	2051900	2053990	+	5	promoter	-1576	3.19142
chrX	2045128	2047672	28.43	Y102A11A.8	2039701	2046176	-	7	prom_exon 1	-224	6.23141
chrX	15308919	15310099	28.48	Y15E3A.1	15309295	15314382	+	9	exonintron 3	214	4.88474
chrX	15341958	15342438	23.61	Y15E3A.5	15343111	15343465	+	2	promoter	-913	3.16476
chrX	5279257	5279995	21.77	Y34B4A.2	5279588	5283368	+	8	exonintron 3	38	3.73246
chrX	45995	46905	27.75	Y73B3A.1	42967	47060	-	8	intronexon 2	610	4.05122
chrX	110839	111319	23	Y73B3A.5	106970	109378	-	4	promoter	-1701	3.03124
chrX	109807	110287	25.67	Y73B3A.5	106970	109378	-	4	promoter	-669	3.00123
chrX	9958499	9959065	23.96	ZC506.1	9958965	9964246	+	12	prom_exon 1	-183	3.42353
chrX	3858815	3859467	22.71	ZC64.3b	3844199	3857724	-	9	promoter	-1417	3.412
chrX	4980681	4981849	25.05	ZC8.4a	4983551	4992823	+	18	promoter	-2286	4.42241
chrX	7787573	7788139	26.24	ZK154.5	7783374	7787863	-	7	prom_exon 1	7	3.49307
chrX	3467193	3468189	28.01	ZK377.2a	3452483	3465830	-	12	promoter	-1861	4.39187
chrX	3455383	3456637	23.64	ZK377.2a	3452483	3465830	-	12	exonintron 5	9820	4.11185
chrX	3464697	3465349	20.52	ZK377.2a	3452483	3465830	-	12	intron 1	807	3.15186
chrX	4144855	4146539	29.16	ZK470.2a	4145475	4147197	+	4	exonintron 2	222	5.25207
chrX	4142189	4143701	29.24	ZK470.2a	4145475	4147197	+	4	promoter	-2530	4.98206
chrX	15706712	15708058	22.29	ZK662.3b	15709994	15716150	+	15	promoter	-2609	4.56483
chrX	15725113	15726367	24.42	ZK662.4	15726052	15731529	+	8	intronexon 2	-312	4.60484
chrX	7208950	7226316	37.16	ZK867.1d	7218414	7225730	+	9	promoter	-781	14.4029
chrX	9482434	9484806	28.89	ZK899.8d	9480596	9515821	+	17	intron 1	3024	6.13335
chrX	9504299	9506413	27.2	ZK899.8f	9501623	9515821	+	14	intron 3	3733	5.52336
chrX	9508859	9510463	26.38	ZK899.8f	9501623	9515821	+	14	intronexon 4	8038	4.71337
