# Supplementary material for: A Widespread Distribution of Genomic CeMyoD Binding Sites Revealed and Cross Validated by ChIP-Chip and ChIP-Seq Techniques
Source: PLoS One. 2010 Dec 29;5(12):e15898. doi: 10.1371/journal.pone.0015898 (PMC3012110; doi:10.1371/journal.pone.0015898)
Supplement: Table S3 — ChiP-seq (e−6) peak call data. (XLS) [file pone.0015898.s006.xls]

## Sheet: ChIP-seq e-6 Pk-Assoc Genes
Chromosome	PeakStart	PeakEnd	mod ENCODE P-value	GeneName	txStart	txEnd	Strand	# Exons	Annotations	Distance TSS
chrI	9372729	9375690	2.61e-240	M04C9.6a	9372830	9380220	-	19	intronexon 9	6010
chrI	3987258	3989201	2.21e-123	F28H1.2	3987979	3988556	+	4	exonintron last	250
chrI	6153400	6154753	1.47e-97	F56F4.2	6154176	6155365	+	4	intronexon 3	-99
chrI	12164548	12165002	1.05e-84	F15H9.1	12165203	12166765	+	5	promoter	-428
chrI	7028105	7028888	4.96e-79	H06O01.1	7024199	7028850	-	8	prom_exon 1	353
chrI	7474717	7475726	1.2e-77	ZK524.4	7469423	7474480	-	15	promoter	-741
chrI	7127421	7128649	7.28e-74	K10D3.1	7125870	7130281	+	17	intronexon 13	2165
chrI	7711489	7713159	5.44e-73	F27D4.1	7710491	7712512	+	7	exonintron last	1833
chrI	1834919	1837411	1.17e-70	M01D7.7a	1835936	1840889	+	8	prom_exon 1	229
chrI	5312781	5313979	3.26e-69	F48C1.4	5313346	5313726	-	2	prom_exon 1	346
chrI	9550655	9551656	1.01e-67	C36F7.1	9546241	9548939	-	4	promoter	-2216
chrI	11559230	11559652	1.62e-63	F15D3.1a	11535129	11565845	-	47	intron 6	6404
chrI	5777005	5777676	4.64e-61	T22E7.1b	5777155	5781033	+	7	prom_exon 1	185
chrI	11934122	11934859	8.47e-61	R06C1.3	11933327	11937560	-	5	intron 3	3069
chrI	7149469	7149917	1.74e-60	K10D3.4	7143151	7147734	-	8	promoter	-1959
chrI	1067969	1070536	4.11e-58	R06A10.2	1068997	1074345	+	8	exonintron 3	255
chrI	6165992	6167035	4.24e-58	T09B4.6	6165483	6167186	-	4	exonintron 1	672
chrI	5019812	5020512	5.45e-57	F54C1.7	5019002	5020063	-	5	prom_exon 1	-99
chrI	4940906	4941855	9.25e-56	F28B3.2	4941658	4942327	+	1	prom_exon last	-277
chrI	7500119	7501196	3.3e-55	T28F4.5	7500422	7500790	+	2	exonintron last	235
chrI	3837669	3838202	3.87e-54	F53F10.1	3834162	3837750	-	5	prom_exon 1	-185
chrI	10262081	10262756	6.02e-54	ZC247.3	10256391	10263123	+	10	intronexon 9	6027
chrI	6174807	6175593	7.53e-53	T09B4.8	6172900	6174595	-	7	promoter	-605
chrI	6000969	6001466	1.09e-52	C06A5.7b	6001435	6007285	-	10	intronexon last	6067
chrI	4172015	4172565	2.04e-52	R12E2.16	4172206	4172316	+	1	prom_exon last	84
chrI	2590682	2591875	6.79e-49	K07A3.2	2587696	2595414	-	14	exonintron 8	4135
chrI	295849	296514	1.6e-48	C53D5.1b	295367	305081	+	8	exonintron 2	814
chrI	6155525	6156909	2.75e-46	F56F4.1b	6156212	6157767	+	5	exonintron 2	5
chrI	7951405	7952921	7.02e-46	T22C1.6	7950997	7953356	+	6	exonintron last	1166
chrI	2044907	2045354	1.66e-45	Y20F4.4	2034532	2043782	-	18	promoter	-1348
chrI	11294044	11294473	1.92e-45	F36D1.2	11290527	11294345	-	8	prom_exon 1	86
chrI	6117994	6118475	1.15e-44	T27A3.2	6118273	6122457	+	14	intronexon 2	-38
chrI	8902460	8902846	1.36e-44	F55H12.4	8901467	8902191	-	2	promoter	-462
chrI	6249836	6250362	3.52e-44	C48E7.6	6247603	6257508	+	26	intronexon 9	2496
chrI	9984082	9985405	1.13e-43	T23D8.3	9981629	9984338	-	5	prom_exon 1	-405
chrI	13686669	13687226	1.31e-43	W04A4.4	13684303	13685439	-	5	promoter	-1508
chrI	3405586	3406159	1.31e-43	K03E5.5	3401298	3404349	-	7	promoter	-1523
chrI	11792705	11793285	9.31e-43	F53B8.1	11790966	11791992	-	1	promoter	-1003
chrI	10768770	10770290	2.61e-42	R13H8.1c	10771154	10783102	+	9	promoter	-1624
chrI	5589152	5590261	4.87e-42	M01E11.7b	5583733	5589307	-	8	prom_exon 1	-399
chrI	5429573	5430144	7.63e-41	F27C1.7b	5428779	5429809	-	4	prom_exon 1	-49
chrI	3338265	3338686	8.73e-41	Y44E3A.1b	3338367	3339229	+	2	prom_exon 1	108
chrI	8927313	8927993	9.87e-41	T08G11.2	8927444	8928521	-	5	exonintron 2	868
chrI	14837094	14837542	1.03e-40	F32A7.2	14836248	14837643	+	7	intronexon last	1070
chrI	3101676	3102256	1.54e-40	C45E1.1	3104239	3109523	+	8	promoter	-2273
chrI	7082056	7083244	1.55e-40	W01A8.6	7078818	7081460	-	7	promoter	-1190
chrI	3720965	3722210	1.69e-40	T12F5.4	3713765	3721062	-	8	prom_exon 1	-525
chrI	6607919	6608570	2.34e-40	D2092.5	6608047	6615932	-	15	exonintron last	7687
chrI	1651283	1651679	2.96e-40	Y71G12B.18	1651384	1655334	+	5	prom_exon 1	97
chrI	14898546	14899047	2.44e-39	ZK270.2b	14884444	14905411	-	11	intron 6	6614
chrI	1720645	1721151	2.45e-39	Y71G12B.11b	1721597	1732876	+	7	promoter	-699
chrI	2299441	2299978	3.75e-39	Y39G10AR.10	2300113	2302634	+	3	promoter	-403
chrI	3899265	3900073	4.67e-39	C50F2.6b	3898176	3899804	-	4	prom_exon 1	135
chrI	10235055	10235579	1.08e-38	Y106G6E.5	10231024	10235024	-	8	promoter	-293
chrI	7380925	7381873	1.33e-38	F07A5.6	7375454	7379519	-	3	promoter	-1880
chrI	9168476	9168926	7.59e-37	F25H5.6	9167175	9167577	-	1	promoter	-1124
chrI	7658224	7659645	1.36e-35	F26A3.8	7651697	7657825	-	20	promoter	-1109
chrI	1470994	1471425	4.43e-35	F47G6.2	1471321	1479861	+	10	prom_exon 1	-111
chrI	12065245	12065968	1.1e-34	F58D5.4b	12055937	12067835	-	7	intron 2	2228
chrI	8458890	8459468	3.03e-34	F10D11.6	8453577	8459050	-	11	prom_exon 1	-129
chrI	14113098	14113611	1.91e-33	Y63D3A.6b	14112842	14121140	-	11	exonintron 9	7785
chrI	9019012	9019317	1.94e-32	F36F2.3	9017314	9021913	-	14	intronexon 10	2748
chrI	8288685	8289286	2.95e-32	T01G9.3	8290120	8292353	+	6	promoter	-1134
chrI	4804342	4804852	2.64e-31	F54D7.2	4805624	4809426	+	9	promoter	-1027
chrI	14245083	14245433	4.22e-31	C49A1.5	14245447	14249224	+	7	promoter	-189
chrI	7472305	7472672	4.68e-31	ZK524.4	7469423	7474480	-	15	intronexon 7	1991
chrI	6172830	6173549	6.11e-31	T09B4.8	6172900	6174595	-	7	exonintron 4	1405
chrI	293085	293559	1.2e-30	C53D5.1b	295367	305081	+	8	promoter	-2045
chrI	4699180	4699852	1.69e-30	T04D1.4	4686397	4697868	-	9	promoter	-1648
chrI	9546152	9546883	1.85e-30	C41G7.7	9541633	9544325	-	6	promoter	-2192
chrI	8409740	8410173	2.98e-30	T19A6.4	8409217	8411539	+	9	intronexon 4	739
chrI	8135453	8136253	6.31e-30	C09H6.3	8133863	8137914	+	9	exonintron 6	1990
chrI	9685186	9685606	2.33e-29	C04F12.1	9681909	9686550	-	10	exon 2	1154
chrI	12039649	12040236	2.56e-29	F58D5.8	12038054	12039815	-	7	prom_exon 1	-127
chrI	4535829	4536503	3.36e-29	Y119C1B.8a	4526427	4534799	-	14	promoter	-1367
chrI	3986354	3986973	4.34e-29	F28H1.2	3987979	3988556	+	4	promoter	-1315
chrI	6554547	6554894	4.99e-29	T10E9.1	6553172	6554558	+	5	exonintron last	1548
chrI	6881674	6882408	5.21e-29	T21G5.4	6880830	6881747	-	3	prom_exon 1	-294
chrI	14140443	14141082	7.5e-29	K03D10.1	14136849	14150253	-	6	exonintron 2	9490
chrI	4297807	4298586	8.45e-29	Y47D9A.2a	4298626	4301782	+	4	promoter	-429
chrI	9947772	9948275	1.27e-28	Y106G6A.1	9944308	9946205	-	7	promoter	-1818
chrI	9379953	9381989	1.38e-28	M04C9.7	9380836	9380859	-	1	prom_exon last	-112
chrI	1873703	1874291	1.46e-28	Y71G12A.3	1874177	1883473	+	6	prom_exon 1	-180
chrI	9721923	9722717	3.52e-28	C16C2.4	9721033	9723273	-	5	intronexon 2	953
chrI	9788472	9788868	3.85e-28	F26E4.12	9788400	9789392	+	3	exonintron last	270
chrI	14806450	14806772	4.05e-28	K11B4.2	14805739	14806661	+	4	exonintron last	872
chrI	14632480	14632813	6.22e-28	Y105E8B.1b	14630478	14632935	-	6	intron 1	288
chrI	12815620	12816337	7.2e-28	Y18D10A.2	12814843	12817348	-	5	exonintron 1	1369
chrI	4020492	4021586	8.7e-28	F55C7.7c	3999349	4020292	-	16	promoter	-747
chrI	11807785	11808259	1.8e-27	T02G6.1	11803955	11806820	-	4	promoter	-1202
chrI	13502483	13502794	2.01e-27	Y87G2A.17	13499816	13501348	-	4	promoter	-1290
chrI	7029661	7030108	2.29e-27	F15C11.2c	7030044	7032756	+	10	prom_exon 1	-159
chrI	7867618	7868031	2.7e-27	R11A5.2	7866178	7867460	-	4	promoter	-364
chrI	2861049	2861397	2.89e-27	Y71F9AL.11	2862403	2864447	+	2	promoter	-1180
chrI	397727	398300	3.52e-27	Y50C1A.1	398951	412513	+	12	promoter	-937
chrI	314702	315575	1.04e-26	C53D5.6	311401	314979	-	7	prom_exon 1	-159
chrI	8461034	8461589	2.48e-26	F10D11.6	8453577	8459050	-	11	promoter	-2261
chrI	9077289	9077643	3.3e-26	W06D4.6	9073141	9078112	+	17	exonintron 15	4325
chrI	3842284	3842876	4.31e-26	T03F1.6a	3839969	3841532	-	6	promoter	-1048
chrI	9625920	9626233	4.96e-26	K07A1.11	9624658	9626154	-	6	prom_exon 1	77
chrI	6220854	6221161	5.97e-26	T08B2.8	6219425	6219948	-	2	promoter	-1059
chrI	4672166	4672520	7.28e-26	B0041.7	4666146	4671715	-	10	promoter	-628
chrI	12675124	12675682	9.36e-26	T26E3.4	12673171	12676786	+	6	exonintron 4	2232
chrI	11095603	11096226	9.37e-26	W02B9.1a	11084427	11102177	-	10	exonintron 2	6262
chrI	6058136	6058531	1.28e-25	C27A12.5	6055084	6058522	-	5	prom_exon 1	188
chrI	7507893	7508493	1.37e-25	C26C6.1	7503500	7511292	+	15	exonintron 9	4693
chrI	4490263	4490920	2.06e-25	T01A4.1c	4491732	4508208	+	17	promoter	-1140
chrI	6572616	6572959	2.07e-25	F57B10.11	6571773	6572512	-	3	promoter	-275
chrI	14845479	14845984	2.61e-25	F32A7.4	14847980	14851054	+	7	promoter	-2248
chrI	2728610	2729182	2.77e-25	Y71F9B.3	2730010	2731246	+	2	promoter	-1114
chrI	8124401	8124839	3.87e-25	C09H6.2b	8118191	8127370	-	15	intronexon 5	2750
chrI	4046520	4047119	4.21e-25	C09D1.1a	4035893	4078128	+	34	intron 9	10926
chrI	9853819	9854444	4.24e-25	K10C3.3	9855458	9857913	+	7	promoter	-1326
chrI	10751585	10752387	6.77e-25	B0205.4	10749488	10752401	-	10	intronexon 1	415
chrI	4050554	4050977	1.02e-24	C09D1.1a	4035893	4078128	+	34	intron 15	14872
chrI	14963496	14963862	1.27e-24	ZK909.5	14963741	14964728	-	1	intronexon last	1049
chrI	1697804	1698732	1.63e-24	Y71G12B.15	1698093	1700788	+	3	prom_exon 1	175
chrI	955366	955749	2.27e-24	Y34D9B.1a	948672	957321	-	9	intron 1	1763
chrI	14167832	14168535	2.31e-24	C37A5.1	14166563	14169709	-	10	intronexon 4	1525
chrI	4381658	4382007	2.49e-24	ZK973.11	4379496	4381771	-	7	prom_exon 1	-61
chrI	14936472	14937054	2.96e-24	ZK909.2i	14931025	14959118	+	7	intron 1	5738
chrI	3889165	3889640	3.47e-24	C50F2.4	3889130	3891520	-	5	exonintron last	2117
chrI	9848147	9848709	4.01e-24	Y67A6A.2	9847660	9852759	+	6	intron 1	768
chrI	4329219	4329629	4.13e-24	ZK973.6	4321095	4358873	+	30	intronexon 10	8329
chrI	7130850	7131225	4.34e-24	K10D3.2	7131122	7136200	-	10	intronexon last	5162
chrI	6171523	6171962	5.45e-24	T09B4.t2	6171534	6171608	-	1	prom_exon last	-134
chrI	4030388	4030903	5.89e-24	F55C7.7a	3999349	4031628	-	32	intron 1	982
chrI	11963005	11963416	7.52e-24	Y53C10A.12	11961849	11970015	-	8	intronexon 7	6804
chrI	74606	74926	9.58e-24	Y48G1C.2	72648	80344	+	10	exonintron 4	2118
chrI	14864840	14865778	1.75e-23	F32A7.6	14858188	14863780	-	8	promoter	-1529
chrI	7543318	7543928	1.78e-23	C26C6.4	7540373	7544056	+	9	intronexon last	3250
chrI	10479027	10479348	1.96e-23	Y106G6H.12	10472650	10479050	-	12	prom_exon 1	-137
chrI	3891471	3891924	2.51e-23	C50F2.4	3889130	3891520	-	5	prom_exon 1	-177
chrI	9424341	9425422	4.39e-23	C17E4.3	9424954	9426928	-	7	intronexon 6	2046
chrI	6283456	6284833	6.32e-23	C10G11.9	6282638	6283303	-	2	promoter	-841
chrI	14960257	14960714	6.55e-23	ZK909.3	14961543	14963462	+	3	promoter	-1057
chrI	12736544	12737161	7.09e-23	T06G6.9	12736306	12737728	+	3	exonintron last	546
chrI	3845749	3846200	8.21e-23	T03F1.4	3848194	3852276	+	2	promoter	-2219
chrI	2628144	2628492	1.56e-22	Y23H5A.7a	2623360	2628578	-	7	exon 1	260
chrI	7021313	7021690	1.57e-22	H06O01.2	7017568	7023271	-	11	intronexon 4	1769
chrI	5768742	5769169	2.12e-22	F56H1.5	5762734	5770503	-	21	exonintron 3	1547
chrI	13463826	13464303	3.48e-22	Y48G10A.5	13464743	13465781	+	2	promoter	-678
chrI	10280561	10280979	3.48e-22	ZC247.1	10272517	10279571	-	4	promoter	-1199
chrI	7518271	7519024	4.28e-22	C26C6.7	7516701	7520551	+	8	intronexon 4	1946
chrI	4584715	4585033	5.27e-22	D1007.12	4585141	4586139	+	4	promoter	-267
chrI	882402	883972	5.6e-22	Y95B8A.10	873482	882715	-	10	prom_exon 1	-472
chrI	5243205	5243588	6.38e-22	B0261.4	5244264	5245295	+	6	promoter	-867
chrI	4936062	4936622	7.74e-22	F28B3.3	4937136	4941027	+	7	promoter	-794
chrI	9869092	9869643	1.02e-21	K10C3.4	9868554	9870351	+	5	intronexon 4	813
chrI	6745375	6745822	1.08e-21	W02D3.2	6745595	6749074	+	4	prom_exon 1	3
chrI	14917400	14917773	1.85e-21	ZK270.1	14917325	14920821	+	12	intronexon 2	261
chrI	1061988	1062709	2.58e-21	Y34D9A.2	1062448	1064920	+	3	prom_exon 1	-99
chrI	10553658	10554237	3.15e-21	F25H2.3	10555748	10557661	+	6	promoter	-1800
chrI	1315426	1315839	4.26e-21	K12C11.4	1305582	1328152	+	12	intron 5	10050
chrI	13330579	13331301	5.79e-21	T04D3.t1	13333044	13333116	+	1	promoter	-2104
chrI	13337084	13337516	7.75e-21	T04D3.5	13337363	13338807	-	3	intronexon last	1507
chrI	13372815	13373425	8.18e-21	Y40B1A.4	13368724	13372200	-	5	promoter	-920
chrI	14469199	14469485	9.63e-21	Y105E8A.13	14468551	14473188	-	8	intronexon 6	3846
chrI	8133616	8134497	1.06e-20	C09H6.3	8133863	8137914	+	9	exonintron 3	193
chrI	1446594	1447314	1.27e-20	F47G6.t1	1447138	1447211	+	1	prom_exon last	-184
chrI	4633568	4633845	1.65e-20	C44E4.2	4631357	4633348	-	4	promoter	-358
chrI	7954676	7955273	2.06e-20	T22C1.7	7955000	7959601	-	10	exonintron last	4626
chrI	14863356	14863795	2.18e-20	F32A7.6	14858188	14863780	-	8	prom_exon 1	204
chrI	1958414	1958709	3.16e-20	Y51F10.10	1950773	1958455	-	7	prom_exon 1	-106
chrI	14861684	14862560	3.2e-20	F32A7.7	14860866	14862656	+	6	intronexon last	1256
chrI	10101923	10102605	3.41e-20	B0379.4b	10094584	10102474	-	10	prom_exon 1	210
chrI	4792469	4792842	4.74e-20	F54D7.4	4790663	4792476	-	7	prom_exon 1	-179
chrI	9042792	9043062	1.29e-19	C31H5.3	9039486	9044715	-	9	intron 1	1788
chrI	10582920	10583333	1.36e-19	F25H2.13	10580081	10585066	+	14	intron 7	3045
chrI	6235918	6236278	2.05e-19	T08B2.3	6236162	6237795	+	5	prom_exon 1	-64
chrI	1729618	1730362	2.11e-19	Y71G12B.11b	1721597	1732876	+	7	intron 5	8393
chrI	12966399	12967100	2.91e-19	F08A8.5	12963466	12965953	-	12	promoter	-796
chrI	10400683	10401106	3.91e-19	F45H11.4	10391196	10399369	-	19	promoter	-1525
chrI	9548789	9549374	4.48e-19	C36F7.1	9546241	9548939	-	4	prom_exon 1	-142
chrI	12094618	12095204	4.66e-19	Y47H10A.2	12093079	12095883	-	6	exonintron 2	972
chrI	7313960	7314650	5.45e-19	F13G3.11	7315177	7316579	+	4	promoter	-872
chrI	5871293	5871704	5.89e-19	F33D11.9b	5865875	5870693	-	8	promoter	-805
chrI	2011209	2011561	6.64e-19	Y20F4.3	2008523	2013280	-	5	exonintron 1	1895
chrI	3386424	3386748	1.01e-18	F25F1.2	3385732	3399254	-	18	exonintron 15	12668
chrI	14737347	14737628	1.01e-18	K05C4.9	14734926	14738768	-	8	exonintron 2	1280
chrI	11280559	11281039	1.4e-18	F36D1.6	11278236	11279281	-	5	promoter	-1518
chrI	6105626	6105936	1.5e-18	ZK484.8	6105713	6105926	-	1	prom_exon last	145
chrI	2605164	2605642	2e-18	Y23H5A.5c	2606834	2613151	+	9	promoter	-1431
chrI	2291002	2291411	2.45e-18	Y39G10AL.3	2281620	2289748	-	8	promoter	-1458
chrI	14384860	14385183	3.09e-18	Y105E8A.5	14379370	14384066	-	9	promoter	-955
chrI	9688759	9689047	3.12e-18	C04F12.2	9688650	9690964	+	6	intronexon 2	253
chrI	7507000	7507293	3.34e-18	C26C6.1	7503500	7511292	+	15	exon 6	3646
chrI	8224309	8224682	3.34e-18	T02E1.3b	8222753	8225629	+	10	intronexon 8	1742
chrI	3873832	3874131	4.25e-18	T03F1.1	3874372	3875729	+	3	promoter	-390
chrI	14526821	14527198	4.69e-18	Y105E8A.22	14520711	14526764	-	4	promoter	-245
chrI	2076712	2077214	4.96e-18	Y37E3.11	2078969	2085492	+	8	promoter	-2006
chrI	4032467	4032947	5.24e-18	F55C7.7a	3999349	4031628	-	32	promoter	-1079
chrI	10516859	10517374	5.47e-18	F59C6.8	10518860	10520725	+	7	promoter	-1743
chrI	6925464	6925845	6.47e-18	C48B6.2	6924846	6925549	+	4	exonintron last	808
chrI	14756166	14756995	8.86e-18	K05C4.3	14756518	14761187	-	9	intronexon 8	4606
chrI	536271	537307	1.04e-17	Y65B4BR.4b	537140	541634	+	10	intronexon 2	-351
chrI	6000257	6000581	1.28e-17	C06A5.11	5999205	6000763	+	4	exonintron last	1214
chrI	9298477	9298806	1.33e-17	F26H9.2	9298289	9301915	-	7	exonintron 5	3273
chrI	7948106	7948551	1.44e-17	T22C1.4	7948248	7948667	-	3	intronexon 2	338
chrI	9429392	9429747	1.55e-17	C17E4.5	9429300	9430020	-	3	intronexon 2	450
chrI	8259380	8259748	1.68e-17	ZK265.4	8253910	8258952	-	6	promoter	-612
chrI	14662560	14663099	1.74e-17	Y105E8B.3	14660164	14665119	+	3	intron last	2665
chrI	4651004	4651322	1.99e-17	B0041.5	4648440	4650703	-	6	promoter	-460
chrI	9199850	9200244	2.27e-17	F25H5.1a	9190477	9200882	-	10	exonintron 2	835
chrI	7147610	7148019	4.26e-17	K10D3.4	7143151	7147734	-	8	prom_exon 1	-80
chrI	3976064	3976457	6.44e-17	F28H1.4	3974128	3977220	-	7	intron 2	959
chrI	7084444	7084855	6.44e-17	F22D6.1	7084005	7087501	-	9	intronexon 7	2851
chrI	2831165	2831956	8.45e-17	W10C8.2	2823468	2830291	-	4	promoter	-1269
chrI	3384700	3385612	9.42e-17	W05F2.4	3375099	3383103	-	12	promoter	-2053
chrI	7036533	7037064	1.1e-16	F15C11.2a	7030044	7036838	+	12	exonintron last	6754
chrI	8426760	8427096	1.17e-16	F02E9.4	8424887	8432921	+	20	exonintron 4	2041
chrI	6317755	6318102	1.58e-16	F26B1.5b	6317177	6318180	+	3	exon last	751
chrI	3740266	3740811	1.58e-16	T12F5.5a	3734430	3740336	-	8	prom_exon 1	-202
chrI	6060998	6061378	1.85e-16	C27A12.t1	6059289	6059371	-	1	promoter	-1817
chrI	9903220	9903581	2e-16	F52F12.2	9901749	9903648	-	4	intronexon 1	247
chrI	8813317	8813598	2.02e-16	F36A2.2	8809803	8812752	-	12	promoter	-705
chrI	849177	849759	2.02e-16	Y95B8A.8	850570	854133	+	4	promoter	-1102
chrI	13688573	13689089	2.25e-16	W04A4.3	13688463	13689415	-	2	exonintron last	584
chrI	8457173	8457552	2.67e-16	F10D11.6	8453577	8459050	-	11	intronexon 3	1687
chrI	957217	957770	3.18e-16	Y34D9B.1a	948672	957321	-	9	prom_exon 1	-172
chrI	13500924	13501249	3.83e-16	Y87G2A.17	13499816	13501348	-	4	intronexon 1	261
chrI	9307576	9307862	4.12e-16	F26H9.3	9308778	9309789	+	1	promoter	-1059
chrI	13514198	13514516	4.4e-16	Y87G2A.14	13511094	13515021	+	6	intron 4	3263
chrI	14634016	14634480	4.41e-16	Y105E8B.1c	14630478	14633483	-	7	promoter	-765
chrI	14630900	14631401	5.25e-16	Y105E8B.1b	14630478	14632935	-	6	exonintron 3	1784
chrI	10261310	10261722	5.98e-16	ZC247.3	10256391	10263123	+	10	intron 7	5125
chrI	5775823	5776194	6.51e-16	T22E7.2	5775179	5776326	+	6	intronexon last	829
chrI	9249269	9249536	7.4e-16	F36H2.1a	9242732	9250102	-	10	intron 1	699
chrI	9665074	9665375	8.08e-16	C03D6.6	9665227	9665856	-	4	intronexon last	631
chrI	11541263	11542070	8.72e-16	F15D3.1a	11535129	11565845	-	47	exonintron 36	24178
chrI	9474834	9475147	1.39e-15	F46A9.3	9472933	9476907	+	9	exonintron 4	2057
chrI	535327	535613	1.39e-15	Y65B4BR.5a	535810	536496	+	3	promoter	-340
chrI	8044211	8044506	1.4e-15	K04G2.4	8044025	8045169	+	6	exonintron 3	333
chrI	3648045	3648512	2.03e-15	T28F2.5	3641605	3646883	-	10	promoter	-1395
chrI	13663182	13663591	2.19e-15	W09C5.7	13662283	13666188	+	5	exonintron 2	1103
chrI	4035336	4035787	2.57e-15	C09D1.1a	4035893	4078128	+	34	promoter	-331
chrI	5997359	5997816	2.71e-15	C06A5.11	5999205	6000763	+	4	promoter	-1617
chrI	8816434	8816719	2.99e-15	F36A2.8	8816931	8821283	+	3	promoter	-354
chrI	9163394	9163694	3.21e-15	F25H5.7	9163616	9165466	+	6	prom_exon 1	-72
chrI	382402	382944	4.17e-15	R119.6	382517	388437	+	9	exonintron 2	156
chrI	6506672	6506936	4.8e-15	C55B7.4b	6506148	6507001	+	3	intronexon last	656
chrI	7708298	7709440	6.38e-15	T23G11.2	7707743	7708932	+	4	exonintron last	1126
chrI	8122625	8123081	6.45e-15	C09H6.2b	8118191	8127370	-	15	exonintron 6	4517
chrI	11755169	11755686	7.08e-15	Y47H9B.2	11752224	11755467	+	5	exonintron last	3203
chrI	9790810	9791172	9.09e-15	F26E4.10	9789522	9793774	-	8	exonintron 5	2783
chrI	13951535	13952542	9.52e-15	Y71A12B.9	13951398	13959677	-	10	exonintron last	7638
chrI	14855474	14856282	1.71e-14	F32A7.5c	14854526	14857909	+	7	intronexon 4	1352
chrI	9619850	9620161	2.19e-14	K07A1.8	9617869	9619585	-	6	promoter	-420
chrI	14607438	14607730	2.38e-14	Y105E8A.25	14600116	14610808	-	7	intron 4	3224
chrI	1435189	1435928	2.88e-14	Y92H12BR.8	1436292	1441215	+	3	promoter	-733
chrI	14721502	14721775	2.89e-14	Y54E5A.7	14719233	14722801	+	11	intronexon 8	2405
chrI	9943847	9944417	3.2e-14	Y106G6A.5	9942949	9944066	-	4	prom_exon 1	-66
chrI	13475469	13475847	3.53e-14	Y48G10A.4	13468616	13478401	-	9	intron 3	2743
chrI	4139157	4139591	3.79e-14	E01A2.6	4137797	4138946	-	4	promoter	-428
chrI	10063217	10063531	3.82e-14	F10G8.8	10059131	10070039	-	15	intronexon 4	6665
chrI	4201577	4202044	4.27e-14	C18E3.4	4202418	4203042	+	4	promoter	-607
chrI	7595501	7595915	4.61e-14	D2030.6	7593571	7596419	-	9	intronexon 2	711
chrI	443141	443481	4.95e-14	C07F11.1	444020	461213	+	14	promoter	-709
chrI	1175718	1176039	5.29e-14	Y48G8AL.11	1162954	1175755	-	9	prom_exon 1	-123
chrI	2577127	2577703	5.78e-14	C55C2.5a	2571988	2576094	-	10	promoter	-1321
chrI	6082689	6082998	6.22e-14	ZK484.4a	6078813	6086982	-	16	intronexon 7	4138
chrI	5485889	5486163	6.22e-14	C09D4.5	5484832	5485715	-	4	promoter	-311
chrI	8223023	8223523	6.61e-14	T02E1.3b	8222753	8225629	+	10	intronexon 4	520
chrI	9166997	9167604	6.94e-14	F25H5.6	9167175	9167577	-	1	prom_exon last	276
chrI	5140216	5140739	7.41e-14	Y110A7A.3	5141681	5149119	+	10	promoter	-1203
chrI	8568604	8569151	7.46e-14	T01H8.5	8558004	8579013	-	29	intron 6	10135
chrI	11978070	11978979	7.6e-14	Y53C10A.3	11977004	11979850	-	6	intron 2	1325
chrI	14143004	14143295	8.58e-14	K03D10.1	14136849	14150253	-	6	exonintron 1	7103
chrI	5129142	5129559	9.13e-14	Y110A7A.7	5129781	5131050	+	5	promoter	-430
chrI	4744911	4745668	1.02e-13	C10H11.9	4738955	4744262	-	11	promoter	-1027
chrI	10895026	10895335	1.07e-13	T27C10.6	10888019	10902281	-	20	intronexon 10	7100
chrI	3381655	3382007	1.08e-13	W05F2.4	3375099	3383103	-	12	intronexon 3	1272
chrI	12652105	12652930	1.12e-13	H16D19.4	12648789	12652479	-	13	prom_exon 1	-38
chrI	13495075	13495545	1.18e-13	Y48G10A.2	13485450	13495418	-	8	prom_exon 1	108
chrI	6770010	6770377	1.19e-13	F08B6.3	6766300	6768230	-	7	promoter	-1963
chrI	4136859	4137293	1.79e-13	E01A2.5	4136171	4137069	-	2	prom_exon 1	-7
chrI	8305185	8305882	1.83e-13	F52B5.1	8305348	8315571	-	11	intronexon 10	10037
chrI	5189171	5189459	1.99e-13	F56A3.1	5190150	5195125	+	14	promoter	-835
chrI	6366209	6366561	2.54e-13	K04F10.6a	6364775	6366459	-	8	prom_exon 1	74
chrI	6768960	6769339	2.59e-13	F08B6.1	6768380	6769415	+	3	intronexon last	769
chrI	4557091	4557442	2.6e-13	D1007.15	4557691	4563644	+	16	promoter	-424
chrI	11323240	11323515	2.62e-13	H25P06.1	11319875	11331147	-	13	exonintron 9	7769
chrI	13653844	13654137	2.62e-13	W09C5.5	13648483	13656446	-	11	intron 4	2455
chrI	5087842	5088161	2.62e-13	C30F8.4b	5088169	5093639	+	9	promoter	-167
chrI	7942516	7942920	2.72e-13	F20G4.3	7935127	7942600	-	15	prom_exon 1	-118
chrI	4933561	4934111	3.08e-13	F28B3.4	4934118	4935477	+	3	promoter	-282
chrI	2876425	2876992	3.67e-13	Y71F9AL.9	2876936	2878038	+	4	prom_exon 1	-227
chrI	4330391	4331087	3.88e-13	ZK973.6	4321095	4358873	+	30	exonintron 11	9644
chrI	5176153	5176618	3.99e-13	F56A3.3b	5176468	5181389	+	12	prom_exon 1	-82
chrI	12845743	12846390	4.95e-13	Y18D10A.7	12843183	12850530	+	16	exonintron 7	2883
chrI	9988721	9989169	5.18e-13	T23D8.4	9984789	9987712	-	5	promoter	-1233
chrI	9979774	9980026	5.93e-13	T23D8.2	9978164	9981119	-	7	intronexon 4	1219
chrI	9187817	9188225	6.06e-13	F25H5.2	9188027	9189058	-	4	intronexon 3	1037
chrI	3994496	3994883	7.46e-13	F28H1.1	3995738	3996404	+	1	promoter	-1048
chrI	12592907	12593405	7.47e-13	F33E2.7	12593450	12594023	+	2	promoter	-294
chrI	9128757	9129123	7.76e-13	ZK858.1	9126244	9129299	+	8	intronexon last	2696
chrI	10562497	10562847	1.14e-12	F25H2.6	10562688	10565683	+	10	intronexon 2	-16
chrI	6724394	6725011	1.27e-12	T23B3.2	6724058	6724857	+	2	exonintron last	644
chrI	6336947	6337246	1.27e-12	F26B1.1	6334938	6338190	+	6	intron 4	2158
chrI	2985049	2985416	1.27e-12	Y71F9AR.2	2981735	2985168	-	8	prom_exon 1	-64
chrI	14231127	14231553	1.53e-12	C49A1.4	14228921	14239291	-	9	intron 6	7951
chrI	10560612	10560911	1.53e-12	F25H2.4	10560030	10560977	+	3	intronexon last	731
chrI	7861503	7861910	1.71e-12	R11A5.1b	7861842	7865803	+	9	prom_exon 1	-135
chrI	8530076	8530410	1.75e-12	K02B12.5	8525589	8534677	-	22	intronexon 16	4434
chrI	6459525	6459960	1.92e-12	T23H2.1	6455395	6461661	+	15	intronexon 11	4347
chrI	6757095	6757459	2.03e-12	W02D3.10a	6754394	6761079	-	15	exonintron 8	3802
chrI	2514072	2514532	2.03e-12	Y23H5B.7a	2506893	2513711	-	6	promoter	-591
chrI	452670	452959	2.73e-12	C07F11.1	444020	461213	+	14	intron 8	8794
chrI	6285256	6286025	3.03e-12	C10G11.9	6282638	6283303	-	2	promoter	-2337
chrI	5691675	5691972	3.12e-12	T19B4.7	5680368	5691443	-	17	promoter	-380
chrI	12664926	12665525	3.22e-12	T26E3.7	12663500	12664022	-	2	promoter	-1203
chrI	13324002	13324973	3.42e-12	T04D3.3	13319142	13326754	-	11	exonintron 2	2266
chrI	3787667	3787948	3.69e-12	C32E8.2a	3788043	3788864	+	4	promoter	-235
chrI	4132175	4132456	4.39e-12	E01A2.4	4129630	4132193	-	4	prom_exon 1	-122
chrI	10474661	10474942	5.43e-12	Y106G6H.12	10472650	10479050	-	12	intronexon 10	4248
chrI	8046103	8047261	5.92e-12	K04G2.5	8045240	8046896	-	4	prom_exon 1	214
chrI	7129501	7129791	6.28e-12	K10D3.1	7125870	7130281	+	17	exonintron 15	3776
chrI	11111123	11111452	6.34e-12	W02B9.1b	11084427	11142615	-	31	intron 21	31327
chrI	8284034	8284928	6.8e-12	T01G9.2a	8283938	8296163	-	12	intronexon 10	11682
chrI	8761301	8762275	6.95e-12	C36B1.12	8760304	8763417	+	11	exonintron 8	1484
chrI	6789986	6790272	7.08e-12	C37A2.4a	6788883	6791943	+	8	intronexon 4	1246
chrI	7709680	7710282	7.21e-12	T23G11.1	7709474	7710027	-	2	prom_exon 1	46
chrI	4037733	4038045	7.39e-12	C09D1.1a	4035893	4078128	+	34	intron 3	1996
chrI	9131884	9132180	7.72e-12	ZK858.2	9131254	9132496	-	5	intronexon 2	464
chrI	2063935	2064539	7.72e-12	Y37E3.3	2064306	2064561	+	2	intronexon last	-69
chrI	13628678	13629194	8.31e-12	Y6B3A.1a	13612286	13634248	-	19	intronexon 6	5312
chrI	14310140	14310766	8.36e-12	F49B2.1	14306803	14315183	+	4	intron 2	3650
chrI	9900564	9900844	1.21e-11	F52F12.1a	9896501	9900641	-	13	prom_exon 1	-63
chrI	4367866	4368139	1.24e-11	ZK973.3	4368106	4370274	+	5	prom_exon 1	-103
chrI	14759410	14759683	1.5e-11	K05C4.3	14756518	14761187	-	9	intronexon 5	1640
chrI	14867627	14867978	1.58e-11	F11C3.3	14864229	14871499	-	9	exon 6	3696
chrI	1575577	1575848	1.81e-11	Y92H12A.t1	1575720	1575793	+	1	prom_exon last	-7
chrI	7866053	7866451	1.84e-11	R11A5.2	7866178	7867460	-	4	exonintron last	1208
chrI	3824235	3824592	2.04e-11	F53F10.4	3824952	3826045	+	3	promoter	-538
chrI	3266666	3266948	2.08e-11	W01B11.3	3267102	3268800	+	5	promoter	-295
chrI	12575230	12575490	2.12e-11	F33E2.2a	12574180	12580848	-	11	exonintron 9	5488
chrI	289040	289313	2.12e-11	C53D5.4	286351	289075	-	5	prom_exon 1	-101
chrI	6277344	6277720	2.13e-11	C48E7.8	6273805	6277097	-	12	promoter	-435
chrI	14834931	14835343	2.54e-11	F32A7.2	14836248	14837643	+	7	promoter	-1111
chrI	6198473	6198800	2.56e-11	T05E7.3	6196235	6200516	+	14	exonintron 6	2401
chrI	14843152	14843464	2.56e-11	F32A7.3a	14837923	14842870	-	10	promoter	-438
chrI	11014149	11014398	2.67e-11	Y52B11A.4	10988063	11012339	-	10	promoter	-1934
chrI	9014034	9014355	2.82e-11	F36F2.4	9010164	9012583	-	7	promoter	-1611
chrI	9669127	9669409	3.04e-11	C03D6.4	9668392	9672965	-	7	exon 6	3697
chrI	7385232	7385572	3.3e-11	F07A5.7	7385354	7391143	-	11	exonintron last	5741
chrI	6116374	6116676	3.49e-11	T27A3.6	6114119	6115850	-	6	promoter	-675
chrI	12534438	12534755	4.35e-11	K11D2.4	12531570	12535605	+	6	exonintron 4	3026
chrI	10330497	10330965	4.93e-11	Y106G6G.4	10329837	10331305	-	2	intronexon 1	574
chrI	6835298	6836040	5.11e-11	K02F2.3	6822592	6842465	+	22	intron 16	13077
chrI	13338881	13339168	5.11e-11	T04D3.5	13337363	13338807	-	3	promoter	-217
chrI	9343750	9344256	5.34e-11	C12C8.3a	9344018	9349951	-	15	intronexon 14	5948
chrI	11578285	11578553	6.39e-11	F15D3.4	11573293	11578856	+	14	exonintron last	5126
chrI	608787	609057	6.45e-11	F56A6.2	585862	607574	-	30	promoter	-1348
chrI	5130793	5131334	6.94e-11	Y110A7A.6b	5131524	5133909	+	8	promoter	-460
chrI	11090871	11091494	7.31e-11	W02B9.1a	11084427	11102177	-	10	intron 5	10994
chrI	10232575	10233063	7.54e-11	Y106G6E.4	10229841	10230830	-	3	promoter	-1989
chrI	9563318	9563611	7.62e-11	C36F7.2	9556293	9566086	+	8	intron 6	7171
chrI	9547507	9547947	8.24e-11	C36F7.1	9546241	9548939	-	4	intronexon 2	1212
chrI	7078794	7079486	8.45e-11	W01A8.4	7076298	7077238	-	3	promoter	-1902
chrI	5139514	5139861	8.59e-11	Y110A7A.3	5141681	5149119	+	10	promoter	-1993
chrI	3546743	3547306	8.64e-11	Y47G6A.4	3547129	3551851	+	11	intronexon 2	-104
chrI	8787775	8788064	1.17e-10	DY3.5	8779489	8785853	-	11	promoter	-2066
chrI	13310162	13310585	1.39e-10	M01E5.6	13306350	13308751	-	3	promoter	-1622
chrI	8783662	8784332	1.43e-10	DY3.5	8779489	8785853	-	11	exonintron 3	1856
chrI	8918496	8918837	1.61e-10	T08G11.1b	8913920	8924859	-	21	exon 9	6192
chrI	7710938	7711248	1.61e-10	F27D4.1	7710491	7712512	+	7	intronexon 4	602
chrI	2393489	2393760	1.75e-10	Y39G10AR.18b	2384591	2393356	-	7	promoter	-268
chrI	5015709	5016344	1.76e-10	F54C1.6	5014350	5016260	-	7	prom_exon 1	233
chrI	14902775	14903149	2.04e-10	ZK270.2b	14884444	14905411	-	11	exonintron 4	2449
chrI	11091922	11092514	2.2e-10	W02B9.1a	11084427	11102177	-	10	exonintron 4	9959
chrI	9113127	9113494	2.21e-10	W10D5.3a	9109229	9115594	-	13	intron 5	2283
chrI	954374	954689	2.22e-10	Y34D9B.1a	948672	957321	-	9	intron 1	2789
chrI	7409221	7409923	2.44e-10	C15A11.5	7409756	7410768	+	2	prom_exon 1	-184
chrI	884393	884724	2.66e-10	Y95B8A.10	873482	882715	-	10	promoter	-1843
chrI	2928077	2928354	2.68e-10	Y71F9AM.6	2928397	2929352	+	4	promoter	-181
chrI	2935601	2935933	2.94e-10	Y71F9AM.3b	2936042	2944424	+	8	promoter	-275
chrI	14181115	14181381	2.97e-10	C37A5.9	14181084	14187405	-	12	exonintron 10	6157
chrI	2587389	2587843	3.16e-10	K07A3.1a	2581203	2586123	-	4	promoter	-1493
chrI	2682843	2683217	3.32e-10	F32B5.7	2673245	2682729	-	11	promoter	-301
chrI	10190952	10191208	3.49e-10	C25A1.7	10188300	10191984	+	9	exon 6	2780
chrI	4563919	4564170	3.49e-10	D1007.14	4564380	4565925	+	5	promoter	-335
chrI	11930540	11930846	3.5e-10	R06C1.2	11926078	11931961	-	5	intron 2	1268
chrI	1585079	1585423	3.5e-10	Y73E7A.3	1586167	1593454	+	10	promoter	-916
chrI	4654106	4654352	3.5e-10	B0041.2b	4655370	4659318	+	8	promoter	-1141
chrI	4451025	4451262	3.64e-10	C41D11.5	4449998	4450924	-	5	promoter	-219
chrI	10539259	10539551	4.15e-10	F59C6.11	10540850	10542352	+	5	promoter	-1445
chrI	10642369	10642641	4.15e-10	B0511.7	10639797	10641199	-	5	promoter	-1306
chrI	6799427	6799821	4.4e-10	C37A2.2	6799322	6805391	+	12	exonintron 2	302
chrI	8728498	8728811	5.39e-10	C36B1.1b	8714041	8727422	-	15	promoter	-1232
chrI	3959531	3959830	5.64e-10	F47B3.4	3961038	3962201	+	4	promoter	-1357
chrI	14229119	14229700	5.65e-10	C49A1.3	14224804	14228227	-	8	promoter	-1182
chrI	10565085	10565519	5.65e-10	F25H2.7	10566418	10567841	+	7	promoter	-1116
chrI	5311539	5312356	5.82e-10	C01G8.9a	5301770	5310917	-	11	promoter	-1030
chrI	2677919	2678391	6.79e-10	F32B5.7	2673245	2682729	-	11	exonintron 5	4574
chrI	8791968	8792589	7.42e-10	DY3.6	8788320	8793442	-	6	intronexon 2	1163
chrI	6768372	6768623	7.97e-10	F08B6.1	6768380	6769415	+	3	prom_exon 1	117
chrI	1481442	1481870	8.01e-10	F47G6.1	1483106	1490322	+	10	promoter	-1450
chrI	9382410	9383053	8.37e-10	M04C9.7	9380836	9380859	-	1	promoter	-1872
chrI	10992594	10992907	8.53e-10	Y52B11A.4	10988063	11012339	-	10	intron 3	19588
chrI	5186788	5187146	8.98e-10	F56A3.5	5186987	5188619	+	3	prom_exon 1	-20
chrI	6073517	6073812	8.99e-10	C27A12.9	6070010	6076167	-	18	intronexon 9	2502
chrI	4647166	4647426	9.07e-10	B0041.8	4647424	4648120	+	3	prom_exon 1	-128
chrI	8969835	8970605	9.36e-10	F32H2.1a	8970404	8973978	+	13	intronexon 2	-184
chrI	11092774	11093354	9.37e-10	W02B9.1a	11084427	11102177	-	10	intron 4	9113
chrI	10037532	10038021	9.73e-10	F10G8.7	10038236	10054221	+	7	promoter	-459
chrI	6579851	6580294	1.08e-09	F57B10.3b	6578151	6580493	+	8	exonintron last	1921
chrI	5986259	5986524	1.11e-09	Y76G2A.1	5987634	5988271	+	4	promoter	-1242
chrI	7936013	7936256	1.21e-09	F20G4.1	7926703	7934394	-	12	promoter	-1740
chrI	5238378	5238670	1.22e-09	C32E12.4	5230630	5241878	-	25	exonintron 8	3354
chrI	10590513	10591034	1.22e-09	T22A3.2	10589741	10590660	-	2	prom_exon 1	-113
chrI	2485520	2485968	1.22e-09	Y74C10AR.1	2485869	2489500	+	4	prom_exon 1	-125
chrI	518355	518812	1.25e-09	Y65B4BL.5	511480	516397	-	6	promoter	-2186
chrI	7304743	7304996	1.3e-09	F13G3.12	7303846	7304891	+	4	exonintron last	1023
chrI	12607568	12607982	1.3e-09	T07D10.t1	12609829	12609897	+	1	promoter	-2054
chrI	6564479	6564763	1.37e-09	F57B10.7	6562963	6566394	+	9	intronexon 6	1658
chrI	9076167	9076488	1.44e-09	W06D4.6	9073141	9078112	+	17	intron 12	3186
chrI	108218	108568	1.44e-09	Y48G1C.8	101414	107759	-	8	promoter	-634
chrI	12206587	12206849	1.65e-09	C15C6.t1	12206655	12206728	+	1	prom_exon last	63
chrI	9422264	9422510	1.67e-09	C17E4.2	9418668	9424560	+	7	intron 3	3719
chrI	1305655	1305966	2.01e-09	K12C11.4	1305582	1328152	+	12	exonintron 1	228
chrI	110628	110855	2.06e-09	F53G12.10	111054	112227	+	5	promoter	-312
chrI	9733986	9734409	2.1e-09	C16C2.1	9735268	9737112	+	3	promoter	-1070
chrI	9787802	9788146	2.18e-09	F26E4.12	9788400	9789392	+	3	promoter	-426
chrI	7968704	7969446	2.22e-09	T22C1.t1	7968893	7968978	+	1	prom_exon last	182
chrI	8332967	8333425	2.23e-09	F52B5.5	8332355	8336762	+	13	exonintron 6	841
chrI	8280255	8280667	2.26e-09	T01G9.1	8282067	8283568	+	4	promoter	-1606
chrI	6379013	6379345	2.32e-09	ZC308.1a	6378092	6393148	+	19	intronexon 6	1087
chrI	7548104	7549272	2.48e-09	C26C6.5a	7545833	7550069	-	8	intronexon 2	1381
chrI	14804815	14805534	2.52e-09	K11B4.2	14805739	14806661	+	4	promoter	-564
chrI	13840874	13841718	2.7e-09	W09G3.1a	13836205	13840182	-	6	promoter	-1114
chrI	8013351	8013721	2.8e-09	C54G4.3	8013247	8014254	-	4	exonintron 2	718
chrI	3516315	3516566	2.87e-09	Y47G6A.6	3516553	3523252	+	11	prom_exon 1	-112
chrI	5106093	5106331	2.87e-09	Y110A7A.11	5106295	5107561	+	7	prom_exon 1	-83
chrI	9701808	9702041	2.93e-09	C04F12.6	9700752	9701833	-	4	prom_exon 1	-91
chrI	5610611	5610916	3.04e-09	F46F11.5	5609590	5610257	-	3	promoter	-506
chrI	9846299	9846671	3.06e-09	Y67A6A.2	9847660	9852759	+	6	promoter	-1175
chrI	5422209	5422564	3.27e-09	F27C1.4	5422788	5423208	+	1	promoter	-401
chrI	5261646	5261936	3.41e-09	B0261.1	5263710	5268119	+	9	promoter	-1919
chrI	13756433	13756692	3.46e-09	Y6B3B.7	13754909	13757248	+	4	intron last	1653
chrI	2776204	2776454	3.46e-09	Y71F9B.10b	2761314	2776083	-	9	promoter	-246
chrI	7125620	7125957	3.47e-09	K10D3.1	7125870	7130281	+	17	prom_exon 1	-81
chrI	11155095	11155496	3.62e-09	ZK39.3	11154517	11156337	+	4	intron 2	778
chrI	13833859	13834216	3.67e-09	W09G3.6	13823044	13836030	-	10	intron 3	1992
chrI	11085309	11085807	3.67e-09	W02B9.1a	11084427	11102177	-	10	intronexon 9	16619
chrI	6280364	6280727	5.56e-09	C10G11.8	6280076	6281715	-	3	exon 2	1169
chrI	12995646	12995903	5.66e-09	CC4.2	12996325	13003186	+	4	promoter	-550
chrI	12043918	12044459	5.83e-09	F58D5.6	12042124	12045283	+	5	exon 3	2064
chrI	13297530	13297921	5.83e-09	M01E5.4	13296005	13297590	-	3	prom_exon 1	-135
chrI	10653621	10654122	5.86e-09	B0511.3	10654793	10655829	+	5	promoter	-921
chrI	14405554	14405908	5.87e-09	Y105E8A.30b	14398431	14407680	+	13	intronexon 10	7300
chrI	2070766	2071039	7.62e-09	Y37E3.8a	2069722	2070606	-	3	promoter	-296
chrI	4253966	4254356	7.81e-09	C43E11.3a	4254476	4264327	+	14	promoter	-315
chrI	10927328	10927740	7.94e-09	F49D11.2	10929471	10931540	+	7	promoter	-1937
chrI	14787779	14788057	8.3e-09	F39B2.4b	14785325	14795845	-	17	intronexon 14	7927
chrI	1832557	1832840	8.3e-09	C53H9.2a	1833041	1834747	+	5	promoter	-342
chrI	13839959	13840181	1.13e-08	W09G3.1a	13836205	13840182	-	6	intronexon 1	112
chrI	2834217	2834506	1.37e-08	W10C8.3	2832872	2833254	-	2	promoter	-1107
chrI	3725	4074	1.38e-08	Y74C9A.6	3781	3904	-	1	prom_exon last	4
chrI	11137946	11138401	1.44e-08	W02B9.1b	11084427	11142615	-	31	exonintron 1	4441
chrI	1034296	1034711	1.45e-08	Y34D9A.4	1030830	1033437	-	3	promoter	-1066
chrI	11505360	11505669	1.5e-08	K08C9.7	11503573	11504287	-	3	promoter	-1227
chrI	5550445	5550760	1.51e-08	M01A10.3	5549305	5550293	-	4	promoter	-309
chrI	9268851	9269286	1.53e-08	F36H2.3b	9260128	9269695	-	24	intronexon 2	626
chrI	14647522	14648128	1.79e-08	Y105E8B.2a	14642674	14650610	-	8	intron 3	2785
chrI	14971526	14971784	1.91e-08	ZK909.4	14969575	14973070	+	3	intron last	2080
chrI	9747895	9748303	1.91e-08	K02A11.1a	9748735	9751515	+	5	promoter	-636
chrI	7494180	7494469	1.92e-08	T28F4.3	7492234	7494099	-	6	promoter	-225
chrI	9450078	9450394	2.04e-08	F46A9.6	9450026	9452250	-	3	exonintron last	2014
chrI	5379832	5380123	2.1e-08	C24A11.2	5380162	5383032	+	3	promoter	-184
chrI	14138953	14139543	2.35e-08	K03D10.1	14136849	14150253	-	6	intronexon 4	11005
chrI	12179413	12179715	2.35e-08	R05D7.3	12176409	12178509	-	6	promoter	-1055
chrI	26924	27299	2.35e-08	Y74C9A.4a	17910	26778	-	12	promoter	-333
chrI	853250	853443	2.38e-08	Y95B8A.8	850570	854133	+	4	intron 1	2776
chrI	2706082	2706437	2.44e-08	Y71F9B.5b	2707629	2717346	+	9	promoter	-1369
chrI	8329393	8330198	2.69e-08	F52B5.3	8326628	8332038	-	14	intronexon 5	2242
chrI	4534914	4535136	2.69e-08	Y119C1B.8a	4526427	4534799	-	14	promoter	-226
chrI	9904080	9904519	2.75e-08	F52F12.2	9901749	9903648	-	4	promoter	-651
chrI	3404053	3404313	2.82e-08	K03E5.5	3401298	3404349	-	7	intronexon 1	166
chrI	8024608	8024846	2.82e-08	C54G4.1	8022524	8027128	+	12	intronexon 6	2203
chrI	9500747	9501134	2.97e-08	F30A10.3	9500996	9502554	-	6	intronexon 5	1613
chrI	9855296	9855864	2.98e-08	K10C3.3	9855458	9857913	+	7	exonintron 2	122
chrI	7934744	7935287	3.36e-08	F20G4.1	7926703	7934394	-	12	promoter	-621
chrI	1392857	1393113	3.42e-08	Y92H12BR.7	1394569	1402943	+	6	promoter	-1584
chrI	3162510	3162789	3.46e-08	Y54E10A.7	3162516	3163514	+	4	prom_exon 1	133
chrI	6091022	6091324	3.69e-08	ZK484.2b	6089950	6093158	+	13	intronexon 6	1223
chrI	1365346	1365630	3.91e-08	Y92H12BL.5	1365521	1375691	+	3	prom_exon 1	-33
chrI	2830325	2830595	4.74e-08	W10C8.2	2823468	2830291	-	4	promoter	-169
chrI	3907858	3908279	4.95e-08	T20F5.2	3908753	3909516	+	4	promoter	-684
chrI	12457980	12458654	5.1e-08	C54C8.4	12458061	12460049	+	7	intronexon 3	256
chrI	2628748	2629323	5.23e-08	Y23H5A.7a	2623360	2628578	-	7	promoter	-457
chrI	10178360	10178628	5.27e-08	C25A1.4	10177925	10180619	-	7	exonintron 5	2125
chrI	12183158	12183595	5.27e-08	R05D7.6	12181777	12181964	-	1	promoter	-1412
chrI	10362597	10362866	5.28e-08	ZC434.9a	10364363	10368654	+	15	promoter	-1631
chrI	1740838	1741224	5.69e-08	Y71G12B.24	1740763	1750945	-	5	exonintron last	9914
chrI	1067076	1067284	5.84e-08	Y34D9A.10	1054363	1066871	-	9	promoter	-309
chrI	10064924	10065509	5.96e-08	F10G8.8	10059131	10070039	-	15	exonintron 1	4822
chrI	8614791	8615329	5.99e-08	F43G9.1	8614985	8616679	-	9	exonintron 7	1619
chrI	6541959	6542214	6.17e-08	T10E9.3	6542179	6547092	+	10	prom_exon 1	-92
chrI	6212370	6213367	6.18e-08	T05E7.1	6211960	6214948	+	7	intronexon 5	908
chrI	3501122	3501426	6.18e-08	Y47G6A.17	3492630	3499708	-	14	promoter	-1566
chrI	12877047	12877355	6.24e-08	Y18D10A.23	12875146	12877608	-	7	exonintron 1	407
chrI	4433219	4433516	6.25e-08	C41D11.3	4428992	4431917	-	5	promoter	-1450
chrI	9938017	9938664	6.95e-08	F52F12.7	9937780	9938842	+	4	intronexon last	560
chrI	9266967	9267321	6.99e-08	F36H2.3b	9260128	9269695	-	24	intronexon 6	2551
chrI	12575711	12576114	7e-08	F33E2.2a	12574180	12580848	-	11	intron 9	4935
chrI	11131355	11131694	7.01e-08	Y52B11B.1	11131816	11132150	+	2	promoter	-291
chrI	14922636	14923021	8.61e-08	F21F12.1	14921828	14923620	+	4	exonintron 2	1000
chrI	9870854	9871322	9.08e-08	K10C3.5	9871650	9876982	+	6	promoter	-562
chrI	6775309	6775612	9.47e-08	F08B6.4b	6769829	6775853	-	6	intron 1	392
chrI	8045175	8045696	9.58e-08	K04G2.5	8045240	8046896	-	4	exonintron last	1460
chrI	9435221	9435466	9.77e-08	C17E4.6	9430620	9438641	+	7	intron 5	4723
chrI	4980819	4981118	9.78e-08	W03G9.1	4980330	4983521	+	8	exonintron 2	638
chrI	9428228	9428513	9.78e-08	C17E4.3	9424954	9426928	-	7	promoter	-1442
chrI	9605621	9605978	9.9e-08	K07A1.7	9603924	9605222	-	4	promoter	-577
chrI	6615889	6616157	9.97e-08	D2092.5	6608047	6615932	-	15	prom_exon 1	-91
chrI	5244209	5244409	1.06e-07	B0261.4	5244264	5245295	+	6	prom_exon 1	45
chrI	9117713	9117929	1.17e-07	W10D5.2	9116492	9118662	-	4	intron 2	841
chrI	4926462	4926674	1.17e-07	F28B3.5b	4926733	4927935	+	4	promoter	-165
chrI	10822353	10822717	1.25e-07	C35E7.7	10821539	10822939	+	4	intronexon 3	996
chrI	7466632	7466834	1.38e-07	ZK524.3b	7465361	7468719	-	9	intronexon 5	1986
chrI	7321532	7321816	1.38e-07	F13G3.9	7320971	7321585	-	3	prom_exon 1	-89
chrI	2292738	2293565	1.48e-07	Y39G10AR.11	2293217	2296602	+	2	prom_exon 1	-65
chrI	11188050	11188827	1.5e-07	F28D9.1	11186119	11190117	-	4	exonintron 2	1678
chrI	8747939	8748250	1.51e-07	C36B1.8a	8745127	8750003	+	18	intronexon 11	2967
chrI	5870634	5870948	1.51e-07	F33D11.9b	5865875	5870693	-	8	prom_exon 1	-98
chrI	5017895	5018242	1.52e-07	F54C1.6	5014350	5016260	-	7	promoter	-1808
chrI	14004217	14004935	1.55e-07	Y71A12B.15	14001042	14010081	+	11	intron 5	3534
chrI	6215493	6215749	1.58e-07	T08B2.7b	6215271	6217807	-	5	intronexon 4	2186
chrI	12676002	12676378	1.63e-07	T26E3.3	12677677	12682097	+	7	promoter	-1487
chrI	5807303	5807687	1.78e-07	B0414.7b	5803699	5809422	-	15	exonintron 6	1927
chrI	8291022	8291305	1.87e-07	T01G9.3	8290120	8292353	+	6	exonintron 2	1043
chrI	3096150	3096379	1.95e-07	M01B12.5a	3085452	3096207	-	9	prom_exon 1	-57
chrI	14224668	14225184	2.06e-07	C49A1.3	14224804	14228227	-	8	intronexon 7	3301
chrI	10098791	10099306	2.07e-07	B0379.4b	10094584	10102474	-	10	intron 3	3425
chrI	9515971	9516349	2.26e-07	F30A10.10	9514609	9518889	+	10	intronexon 6	1551
chrI	7379058	7379880	2.3e-07	F07A5.6	7375454	7379519	-	3	prom_exon 1	50
chrI	5843000	5843252	2.35e-07	F33D11.5	5842779	5845528	-	7	intronexon 5	2402
chrI	11038896	11039165	2.36e-07	Y52B11A.8	11040397	11042010	+	5	promoter	-1366
chrI	12811668	12812098	2.41e-07	Y18D10A.1	12796261	12814598	-	15	intron 4	2715
chrI	14866222	14866467	2.5e-07	F11C3.3	14864229	14871499	-	9	exon 6	5154
chrI	2996230	2996531	2.5e-07	Y54E10BL.4	2996510	3001267	+	5	prom_exon 1	-129
chrI	1149924	1150392	2.99e-07	Y48G8AL.10	1145703	1154385	-	7	exon 5	4227
chrI	1229315	1229842	3.04e-07	Y48G8AL.1	1211496	1254500	+	18	intron 5	18082
chrI	11002651	11002893	3.27e-07	Y52B11A.4	10988063	11012339	-	10	intron 1	9567
chrI	5357399	5357652	3.27e-07	F55A12.3	5358527	5364150	+	12	promoter	-1001
chrI	1064901	1065194	3.62e-07	Y34D9A.10	1054363	1066871	-	9	intron 4	1823
chrI	5888284	5888576	3.62e-07	C34G6.6a	5883107	5887025	-	9	promoter	-1405
chrI	3867285	3867508	3.62e-07	T03F1.3	3867553	3868959	+	4	promoter	-156
chrI	488352	488564	3.88e-07	W04C9.2	488618	489774	+	4	promoter	-160
chrI	4673694	4674213	3.92e-07	T04D1.3	4675139	4678853	+	6	promoter	-1185
chrI	4247371	4247646	4.03e-07	C43E11.8	4242938	4247581	-	7	prom_exon 1	72
chrI	9725277	9725545	4.04e-07	C16C2.3	9723684	9736160	-	13	intron 9	10749
chrI	6814220	6814476	4.11e-07	K02F2.5	6813129	6818372	-	6	intron 3	4024
chrI	9445742	9446020	4.14e-07	C17E4.10	9443519	9448820	+	6	intron 3	2362
chrI	6091549	6091903	4.2e-07	ZK484.2b	6089950	6093158	+	13	exonintron 8	1776
chrI	3982824	3983208	4.42e-07	F28H1.3	3983206	3986386	+	6	prom_exon 1	-190
chrI	8416226	8416449	4.81e-07	F02E9.2b	8416216	8417787	-	3	exon last	1449
chrI	4198625	4199181	5.07e-07	C18E3.5	4193249	4203173	+	9	intron last	5654
chrI	4726466	4726680	5.47e-07	C10H11.4	4727331	4730298	+	6	promoter	-758
chrI	11112178	11112377	5.55e-07	W02B9.1b	11084427	11142615	-	31	intron 21	30337
chrI	8608780	8609096	5.63e-07	R05D11.7	8609425	8609961	+	2	promoter	-487
chrI	128360	128769	5.76e-07	F53G12.5a	128697	133582	+	6	prom_exon 1	-132
chrI	10435792	10436241	5.76e-07	F25D7.5	10431239	10435155	-	10	promoter	-861
chrI	10069897	10070158	5.95e-07	F10G8.8	10059131	10070039	-	15	prom_exon 1	11
chrI	14708059	14708415	6.32e-07	Y54E5A.3	14704573	14708349	+	9	exonintron last	3664
chrI	302084	302337	6.33e-07	C53D5.1c	302671	305081	+	6	promoter	-460
chrI	6080642	6080858	6.34e-07	ZK484.4a	6078813	6086982	-	16	exonintron 10	6232
chrI	10598475	10598694	6.34e-07	T22A3.4a	10598864	10601892	+	7	promoter	-279
chrI	10197164	10197418	6.43e-07	C25A1.10	10195823	10198932	-	5	exon 4	1641
chrI	2710789	2711111	6.51e-07	Y71F9B.5b	2707629	2717346	+	9	intron 3	3321
chrI	7027422	7027837	6.52e-07	H06O01.1	7024199	7028850	-	8	intron 1	1220
chrI	11930040	11930276	6.52e-07	R06C1.2	11926078	11931961	-	5	intronexon 3	1803
chrI	11106335	11106731	6.54e-07	W02B9.1b	11084427	11142615	-	31	intron 21	36082
chrI	6063706	6063963	6.54e-07	C27A12.6	6062229	6063955	-	6	prom_exon 1	120
chrI	10733671	10733927	6.54e-07	B0205.2	10732212	10733615	-	4	promoter	-184
chrI	3409806	3409982	7.16e-07	K03E5.3a	3408033	3415071	+	9	intron 1	1861
chrI	9141692	9141889	8.07e-07	ZK858.4	9140597	9143297	+	6	intron 2	1193
chrI	11925979	11926343	8.08e-07	R06C1.1	11921177	11925765	-	5	promoter	-396
chrI	12524267	12524725	8.24e-07	K11D2.5	12521407	12526508	+	10	intronexon 6	3089
chrI	7085721	7086081	8.25e-07	F22D6.1	7084005	7087501	-	9	intronexon 4	1600
chrI	5420328	5420653	8.65e-07	C30H7.2	5417107	5420102	-	9	promoter	-388
chrI	9883764	9883998	8.65e-07	T23H4.1	9884579	9887171	+	11	promoter	-698
chrI	9226814	9227191	8.66e-07	C45G3.4	9226410	9227084	-	3	prom_exon 1	81
chrI	12806504	12806753	9.03e-07	Y18D10A.1	12796261	12814598	-	15	intron 8	7969
chrI	2586257	2586480	9.04e-07	K07A3.1a	2581203	2586123	-	4	promoter	-245
chrI	3059167	3059330	9.5e-07	Y54E10BR.1	3059314	3069251	+	13	prom_exon 1	-65
chrI	954938	955130	9.51e-07	Y34D9B.1a	948672	957321	-	9	intron 1	2287
chrI	4644310	4644522	9.75e-07	B0041.3	4644680	4645626	+	3	promoter	-264
chrI	4952600	4952818	9.75e-07	F28B3.6a	4950663	4951470	-	5	promoter	-1239
chrII	4518175	4522355	0	B0304.1c	4519054	4522386	+	6	intronexon last	1211
chrII	4515402	4517750	5.53e-163	B0304.1c	4519054	4522386	+	6	promoter	-2478
chrII	9059860	9062640	5.53e-156	T24B8.3a	9059825	9061009	-	3	prom_exon 1	-241
chrII	11633932	11636167	5.04e-135	F07A11.6b	11615143	11633488	-	21	promoter	-1561
chrII	9261082	9263445	3.42e-133	C01G6.1a	9259267	9261881	-	5	prom_exon 1	-382
chrII	160595	162253	3.62e-119	T01D1.2a	163141	169679	+	11	promoter	-1717
chrII	14249255	14251953	2.24e-105	Y48B6A.14	14250605	14250955	+	2	exonintron last	-1
chrII	6935476	6936944	5.02e-84	F22D3.2	6929237	6946872	+	16	intron 9	6973
chrII	7808944	7811333	1.06e-78	T05A6.1	7811177	7811789	+	2	promoter	-1038
chrII	6290297	6290691	1.93e-67	F13H8.7	6288455	6290036	-	5	promoter	-458
chrII	8498867	8499705	9.62e-67	T13H5.1	8488014	8506521	-	17	intron 2	7235
chrII	10039704	10040141	8.39e-61	F52H3.4	10039609	10042263	+	5	intron 1	313
chrII	11759236	11759635	1.06e-57	F44E5.5	11759606	11761653	+	2	prom_exon 1	-170
chrII	11749293	11750278	4.55e-57	F13D12.7	11743880	11747549	-	9	promoter	-2236
chrII	7836436	7837035	7.75e-57	T09A5.1a	7832984	7835058	-	6	promoter	-1677
chrII	8328903	8329398	1.14e-56	C26D10.4	8329199	8336423	+	17	intronexon 2	-48
chrII	6170157	6170727	1.06e-54	F40H3.3	6171491	6172821	+	4	promoter	-1049
chrII	5660949	5662986	4.23e-54	C25H3.6b	5661216	5662600	+	5	exonintron last	751
chrII	11728149	11729447	3.92e-50	F13D12.4b	11728980	11729583	+	4	intronexon 3	-182
chrII	8104947	8105404	2.12e-47	C41C4.2	8100292	8104969	-	10	prom_exon 1	-206
chrII	14178505	14178930	3.35e-47	Y48B6A.6b	14180152	14187767	+	7	promoter	-1434
chrII	4293130	4293660	1.27e-46	C01F1.3	4295092	4298875	+	6	promoter	-1697
chrII	12353774	12354141	3.76e-44	C44C11.1a	12345609	12352050	-	6	promoter	-1907
chrII	6827279	6827947	1.17e-43	F31E8.1	6828043	6830381	+	2	promoter	-430
chrII	1784102	1785194	8.35e-43	C08F1.5	1778902	1782309	-	12	promoter	-2339
chrII	11234605	11235075	1.62e-41	T06D8.5	11232810	11234850	-	5	prom_exon 1	10
chrII	6838284	6839297	8.01e-41	C04A2.3a	6835005	6847237	+	13	intron 5	3785
chrII	13461807	13462311	1.8e-40	E01G4.3	13461169	13461905	-	3	prom_exon 1	-154
chrII	8498132	8498483	3.02e-39	T13H5.1	8488014	8506521	-	17	intron 2	8213
chrII	4572559	4573185	2.53e-38	M03A1.1a	4572074	4590498	+	10	intron 1	798
chrII	11713467	11713855	2.57e-38	F13D12.10	11713924	11716598	+	5	promoter	-263
chrII	9356068	9357066	2.6e-38	C06C3.1b	9358442	9368563	+	15	promoter	-1875
chrII	1375606	1376041	1.79e-37	F54D12.6	1373693	1374990	-	3	promoter	-833
chrII	8126094	8126966	3.21e-37	C41C4.4	8112587	8124758	-	10	promoter	-1772
chrII	1349	1747	4.38e-37	2L52.1	1866	4663	+	7	promoter	-318
chrII	8028167	8028681	1.44e-36	C08B11.3	8023191	8027661	-	8	promoter	-763
chrII	526391	526757	1.48e-36	T27A1.4	526661	530218	+	5	prom_exon 1	-87
chrII	11041667	11042109	2.09e-36	F33A8.3	11039932	11041037	-	3	promoter	-851
chrII	13291177	13291960	4.51e-36	Y48C3A.5b	13278903	13303983	+	10	intron 2	12665
chrII	7815385	7815828	4.63e-35	T05A6.2b	7816626	7818181	+	5	promoter	-1019
chrII	14496752	14497265	5.13e-35	K10H10.3a	14497913	14499561	+	5	promoter	-904
chrII	9283962	9284704	5.91e-35	C01G6.6b	9285885	9286572	+	4	promoter	-1552
chrII	6348308	6348739	5.96e-35	C32D5.9	6347206	6347630	-	2	promoter	-893
chrII	11042494	11043300	8.19e-35	F33A8.3	11039932	11041037	-	3	promoter	-1860
chrII	9774083	9774942	4.4e-34	ZK1321.4	9770867	9773785	-	9	promoter	-727
chrII	4376273	4377026	1.09e-33	B0286.4a	4372938	4376392	-	8	prom_exon 1	-257
chrII	7083421	7085093	1.67e-33	T02G5.4	7082027	7084009	+	7	exonintron last	2230
chrII	7639603	7640598	3.9e-33	R153.1d	7627982	7641988	-	11	intron 1	1887
chrII	9645983	9646497	4.36e-33	ZK1307.5	9647845	9649132	+	4	promoter	-1605
chrII	603056	603408	6.51e-33	W04H10.3	595327	602123	-	12	promoter	-1109
chrII	7722675	7723107	7.01e-33	B0228.4b	7724814	7730077	+	11	promoter	-1923
chrII	6136659	6137111	8.75e-33	F57F10.1b	6137873	6156799	+	16	promoter	-988
chrII	11102789	11103338	1.88e-32	C09H10.9	11104427	11105816	+	7	promoter	-1363
chrII	8481109	8481764	2.23e-32	M05D6.5	8480677	8482113	-	3	intronexon 2	676
chrII	14248024	14248677	2.47e-32	Y48B6A.14	14250605	14250955	+	2	promoter	-2254
chrII	4904266	4904640	1.3e-31	R05F9.1b	4905042	4911402	+	8	promoter	-589
chrII	4827754	4828365	1.31e-31	C33F10.13	4826507	4827774	-	2	prom_exon 1	-285
chrII	2832175	2832928	1.48e-31	K12H6.6a	2828760	2831218	-	9	promoter	-1333
chrII	4494496	4494878	2.37e-31	T05C1.4c	4491386	4493369	-	5	promoter	-1318
chrII	4580708	4581697	4.88e-31	M03A1.1a	4572074	4590498	+	10	intron 4	9128
chrII	5790298	5790650	1.43e-30	K05F1.5	5789133	5794237	+	11	intron 4	1341
chrII	6544931	6545372	2.6e-30	C56E6.6	6540243	6544292	-	14	promoter	-859
chrII	7641632	7642606	2.61e-30	R153.1d	7627982	7641988	-	11	prom_exon 1	-131
chrII	5222809	5223479	1.07e-29	C34F11.9c	5214499	5225343	-	13	intronexon 5	2199
chrII	848585	849008	1.1e-29	F28A10.6	846976	848606	-	8	prom_exon 1	-190
chrII	13500483	13501086	2.9e-29	F45H10.5	13501788	13502494	+	2	promoter	-1003
chrII	1501879	1502625	3.06e-29	H17B01.4a	1490130	1500331	-	16	promoter	-1921
chrII	907253	907809	5.66e-29	R07C3.11	907539	908786	-	2	intronexon 1	1255
chrII	5055163	5055850	1.11e-28	C27A2.2b	5055603	5055805	+	2	exonintron last	-96
chrII	6858745	6860046	1.36e-28	C04A2.7c	6853809	6858198	-	15	promoter	-1197
chrII	10169048	10169802	2.58e-28	F33H1.1b	10157860	10169229	-	12	prom_exon 1	-196
chrII	313209	314121	4.4e-28	K01A2.3	315025	315783	+	5	promoter	-1360
chrII	14154301	14154627	5e-28	Y48B6A.1	14151242	14154261	-	5	promoter	-203
chrII	5844550	5845088	8.83e-28	ZK1248.18	5844826	5844936	+	1	prom_exon last	-7
chrII	221151	221712	9.81e-28	F48A11.5	217316	220620	-	10	promoter	-811
chrII	11967383	11967802	1.09e-27	W03C9.5	11967081	11967415	-	3	prom_exon 1	-177
chrII	10784704	10785491	1.12e-27	R06F6.1	10785421	10786746	+	5	prom_exon 1	-323
chrII	6841083	6841767	1.53e-27	C04A2.3a	6835005	6847237	+	13	exonintron 9	6420
chrII	9142271	9142671	2.36e-27	Y9C2UA.1a	9142817	9145079	+	6	promoter	-346
chrII	8844581	8845148	2.67e-27	F46C5.6	8840179	8844610	-	17	prom_exon 1	-254
chrII	2459776	2460088	5.73e-27	F53G2.4b	2453060	2460187	-	11	intron 2	255
chrII	5512009	5512363	9.31e-27	ZK177.8b	5509204	5511169	-	7	promoter	-1017
chrII	5543364	5543822	1.29e-26	C17C3.16	5543565	5543675	+	1	prom_exon last	28
chrII	6843177	6843801	1.78e-26	C04A2.3c	6845299	6847237	+	3	promoter	-1810
chrII	2768833	2769426	2.45e-26	F08D12.7	2767268	2769116	-	4	prom_exon 1	-13
chrII	4805807	4806584	3.59e-25	C33F10.5a	4798261	4805525	-	10	promoter	-670
chrII	13066707	13067211	3.87e-25	F42G4.3b	13068688	13070542	+	4	promoter	-1729
chrII	8128310	8129778	5.32e-25	C41C4.6	8129926	8134219	+	5	promoter	-882
chrII	8131573	8132545	5.73e-25	C41C4.6	8129926	8134219	+	5	intronexon 4	2133
chrII	13472012	13472579	1.2e-24	E01G4.5	13472428	13473816	+	6	prom_exon 1	-132
chrII	14804245	14804875	2.01e-24	W01D2.3	14803042	14804138	-	6	promoter	-422
chrII	9757651	9757989	2.14e-24	ZK1321.2a	9758161	9767895	+	13	promoter	-341
chrII	14645135	14645655	2.45e-24	C38C6.2	14640262	14643962	-	10	promoter	-1433
chrII	10562982	10563933	2.69e-24	C06A1.1	10560239	10563297	-	5	prom_exon 1	-160
chrII	6951357	6951757	5.46e-24	F22D3.6	6947901	6951226	-	14	promoter	-331
chrII	6825713	6826137	1.01e-23	F31E8.1	6828043	6830381	+	2	promoter	-2118
chrII	5593494	5593908	1.37e-23	C17G10.4b	5587670	5593341	-	10	promoter	-360
chrII	10569419	10569807	2.38e-23	C06A1.2	10568811	10571765	+	7	intron 2	802
chrII	5182357	5183000	2.71e-23	C27D6.4a	5179656	5181051	-	5	promoter	-1627
chrII	11496668	11497088	3.08e-23	B0334.5	11496743	11499374	+	6	intronexon 2	135
chrII	11537078	11538178	4.21e-23	Y62F5A.3	11537674	11537696	+	1	prom_exon last	-46
chrII	4506510	4506915	4.92e-23	T05C1.4a	4491354	4505133	-	18	promoter	-1579
chrII	9603291	9603730	8.98e-23	E02H1.7	9598381	9605149	-	10	intron 1	1638
chrII	6826583	6827038	9.31e-23	F31E8.1	6828043	6830381	+	2	promoter	-1232
chrII	13840868	13841354	9.57e-23	F08G2.7	13836289	13840960	-	5	prom_exon 1	-151
chrII	11080351	11081062	9.58e-23	F45E10.1a	11058241	11089325	-	22	exonintron 2	8618
chrII	6891770	6892117	1.13e-22	C44B7.12	6892072	6893560	-	7	intronexon last	1616
chrII	6788100	6788486	1.38e-22	T13C2.3b	6789350	6791666	+	9	promoter	-1057
chrII	8561215	8561529	1.67e-22	F54C9.1	8559726	8560874	-	3	promoter	-498
chrII	6835545	6836523	3.34e-22	C04A2.3a	6835005	6847237	+	13	intron 2	1029
chrII	5105081	5105475	3.38e-22	C04G6.1b	5104443	5106972	+	8	intronexon 4	835
chrII	3682808	3683152	4.84e-22	F19B10.1	3683182	3684439	+	4	promoter	-202
chrII	11282752	11283306	4.85e-22	C47G2.2	11281897	11283573	+	3	intronexon last	1132
chrII	5649379	5649775	6.19e-22	F59E12.2	5649740	5654194	+	7	prom_exon 1	-163
chrII	13007985	13008352	7.19e-22	Y38F1A.9	13006552	13008057	-	3	prom_exon 1	-111
chrII	8107036	8107442	1.06e-21	C41C4.9	8107569	8108854	+	3	promoter	-330
chrII	13460526	13461326	1.33e-21	E01G4.4	13458753	13460535	-	4	prom_exon 1	-391
chrII	9273920	9274289	1.38e-21	C01G6.4	9271633	9272932	-	5	promoter	-1172
chrII	7183714	7184271	1.66e-21	C27H5.1	7183751	7185086	+	4	intronexon 2	241
chrII	9308572	9309020	1.87e-21	C01G6.8a	9296316	9310210	-	9	intron 1	1414
chrII	909538	909941	2.26e-21	R07C3.10	909888	911597	+	2	prom_exon 1	-148
chrII	5227725	5228265	2.68e-21	EGAP2.2	5230054	5230475	+	3	promoter	-2059
chrII	6303171	6303606	2.76e-21	C29F5.1	6303499	6306154	+	6	prom_exon 1	-110
chrII	6486333	6486652	1.49e-20	T28D9.3	6487387	6488694	+	7	promoter	-894
chrII	255191	255515	2.18e-20	Y43H11AL.3	241112	255181	-	26	promoter	-172
chrII	6522495	6523024	2.75e-20	C56E6.2	6524877	6525948	+	3	promoter	-2117
chrII	4676293	4676579	2.78e-20	T05A7.1	4678011	4679514	+	6	promoter	-1575
chrII	15193815	15194260	5.43e-20	Y46E12BR.1	15196100	15197572	+	3	promoter	-2062
chrII	2987866	2988311	6.91e-20	K08A2.4	2988305	2991194	+	4	prom_exon 1	-216
chrII	4888911	4889228	1.07e-19	R05F9.6	4889426	4891284	+	4	promoter	-356
chrII	8746926	8747689	1.21e-19	K08F8.1c	8745418	8746988	+	6	exonintron last	1889
chrII	14404930	14405650	1.42e-19	F26H11.3b	14405431	14407645	+	6	prom_exon 1	-141
chrII	9306808	9307226	1.43e-19	C01G6.8a	9296316	9310210	-	9	intron 1	3193
chrII	1208697	1209078	1.71e-19	F53A10.2a	1197385	1230470	+	11	intron 1	11502
chrII	13447647	13447939	1.71e-19	E01G4.1	13443077	13447457	-	5	promoter	-336
chrII	5346323	5346672	1.72e-19	F09E5.9	5346574	5347376	+	3	prom_exon 1	-76
chrII	8184995	8186013	2.17e-19	T05C12.7	8185363	8187305	+	5	intronexon 3	141
chrII	9619050	9619672	2.3e-19	T15H9.1	9618547	9619078	-	2	prom_exon 1	-283
chrII	6588816	6589335	2.56e-19	C56C10.8	6587908	6588582	-	5	promoter	-493
chrII	11766000	11766313	2.74e-19	F44E5.2	11766673	11773941	+	13	promoter	-516
chrII	8744371	8744999	2.91e-19	K08F8.1b	8744046	8746509	+	6	exonintron 2	639
chrII	4906548	4906869	3.29e-19	R05F9.1b	4905042	4911402	+	8	intron 3	1666
chrII	1320475	1320779	4.01e-19	F56D12.5a	1321152	1322566	+	5	promoter	-525
chrII	13739347	13739758	4.46e-19	R06B9.6	13741645	13749701	+	9	promoter	-2092
chrII	8789925	8790487	5.36e-19	F07H5.13	8790612	8790827	+	2	promoter	-406
chrII	12089515	12089930	5.76e-19	Y17G7B.15a	12072201	12088761	-	12	promoter	-961
chrII	3311279	3311577	5.97e-19	F39E9.6	3310281	3311924	-	3	intron last	496
chrII	3518880	3519497	6.4e-19	W09G10.t3	3519079	3519151	-	1	prom_exon last	-37
chrII	10990528	10991658	7.15e-19	C09D8.1b	10993505	11011691	+	16	promoter	-2412
chrII	7200003	7200608	7.73e-19	E04F6.2	7199359	7201780	+	8	intron 2	946
chrII	14406658	14407689	9.72e-19	F26H11.4	14408637	14412018	+	12	promoter	-1463
chrII	11097333	11097902	1.48e-18	C09H10.3	11097754	11099899	+	6	intronexon 2	-136
chrII	5466032	5466417	1.61e-18	F56D1.4c	5466441	5471753	+	14	promoter	-216
chrII	1134900	1135461	1.78e-18	W09B6.4	1132372	1134148	-	6	promoter	-1032
chrII	606194	606467	2.65e-18	W04H10.2	605476	606741	+	3	intron 1	854
chrII	7529022	7529468	2.98e-18	ZK1290.5	7529565	7530747	+	3	promoter	-320
chrII	7662260	7662652	3.36e-18	F18A1.6b	7658399	7662180	-	9	promoter	-276
chrII	10548560	10549746	3.62e-18	R166.5a	10544263	10548603	-	7	prom_exon 1	-550
chrII	11724377	11724712	5.44e-18	F13D12.2	11725227	11726333	+	3	promoter	-682
chrII	12659678	12660283	5.77e-18	Y38E10A.20	12654648	12663733	+	5	intron 3	5332
chrII	5840728	5841604	5.84e-18	ZK1248.16	5839671	5841064	-	6	prom_exon 1	-102
chrII	8015623	8016397	5.85e-18	C08B11.1	8017610	8020300	+	7	promoter	-1600
chrII	6870750	6871120	7.19e-18	C44B7.4	6869019	6870765	-	7	prom_exon 1	-170
chrII	3896824	3897346	7.79e-18	F53C3.6a	3898101	3899558	+	6	promoter	-1016
chrII	9302635	9303227	7.8e-18	C01G6.8b	9296316	9304730	-	8	intron 2	1799
chrII	7358221	7358627	7.8e-18	F43E2.9	7358838	7359298	+	2	promoter	-414
chrII	7116347	7116688	1.11e-17	F10E7.4	7116562	7120432	+	12	prom_exon 1	-44
chrII	4851681	4851974	1.2e-17	F11G11.7	4852042	4854472	+	6	promoter	-214
chrII	15165779	15166131	1.68e-17	Y53F4B.30	15164826	15165556	-	2	promoter	-399
chrII	14794825	14795221	2.25e-17	Y54E2A.11b	14795315	14796317	+	4	promoter	-292
chrII	13195103	13195512	2.26e-17	W09H1.6a	13195471	13199371	+	3	prom_exon 1	-163
chrII	6491677	6492160	2.31e-17	T28D9.11	6491399	6491937	-	2	prom_exon 1	18
chrII	9299671	9300614	2.4e-17	C01G6.8b	9296316	9304730	-	8	intron 2	4587
chrII	13394212	13394562	3.22e-17	Y48C3A.14	13389653	13401707	+	11	intronexon 5	4734
chrII	9014868	9015499	3.94e-17	F44G4.8	9006076	9019673	-	18	intronexon 12	4489
chrII	872999	873721	9.89e-17	T07D3.7a	873217	878482	+	7	prom_exon 1	143
chrII	14437666	14438625	1.23e-16	K04B12.2a	14434907	14437851	-	4	prom_exon 1	-294
chrII	6820973	6821398	1.55e-16	F31E8.6	6817674	6820413	-	5	promoter	-772
chrII	683554	683879	2.01e-16	T02H6.6	683649	684122	+	3	intronexon 2	67
chrII	4941676	4942710	2.08e-16	ZK546.17	4938874	4941131	-	4	promoter	-1062
chrII	6331411	6331785	2.41e-16	C32D5.5	6330143	6331200	-	5	promoter	-398
chrII	5061628	5062126	2.56e-16	C27A2.1	5062118	5066952	+	12	prom_exon 1	-241
chrII	13834307	13834647	2.56e-16	F08G2.5	13832988	13833525	-	1	promoter	-952
chrII	7708482	7708865	2.93e-16	B0495.9	7707604	7708616	-	5	prom_exon 1	-57
chrII	6832455	6833126	4.03e-16	C04A2.3a	6835005	6847237	+	13	promoter	-2214
chrII	10840003	10840445	5.24e-16	M106.6	10840223	10840298	+	1	prom_exon last	1
chrII	8783388	8783795	6.75e-16	F07H5.2	8781988	8783464	-	5	prom_exon 1	-127
chrII	7357144	7357454	8.08e-16	F43E2.4	7353736	7356316	-	7	promoter	-983
chrII	4579929	4580444	9.12e-16	M03A1.1a	4572074	4590498	+	10	intron 4	8112
chrII	8931403	8931953	1.01e-15	T21B10.2b	8932013	8933519	+	4	promoter	-335
chrII	7870568	7870892	1.04e-15	T09A5.12	7866777	7870070	-	13	promoter	-660
chrII	6968177	6968692	1.06e-15	C15F1.4	6965825	6967569	-	9	promoter	-865
chrII	10502455	10503034	1.08e-15	F59B10.1	10497053	10502394	-	9	promoter	-350
chrII	6788692	6788984	1.78e-15	T13C2.3b	6789350	6791666	+	9	promoter	-512
chrII	11874631	11874972	2.48e-15	K12D12.2	11865588	11874594	-	16	promoter	-207
chrII	3521329	3521792	2.78e-15	W09G10.t1	3521479	3521551	-	1	prom_exon last	-9
chrII	11238947	11239250	3.16e-15	T06D8.9	11239308	11240726	+	5	promoter	-209
chrII	5336893	5337281	3.36e-15	F08B1.1b	5336274	5340215	+	5	intron 1	813
chrII	2138450	2139033	4.23e-15	C40A11.4	2137324	2138951	+	6	exonintron last	1417
chrII	6926000	6926822	4.9e-15	F22D3.4	6925028	6925876	-	4	promoter	-535
chrII	4571165	4571457	5.57e-15	M03A1.1a	4572074	4590498	+	10	promoter	-763
chrII	4299309	4299594	6.45e-15	C01F1.2	4299648	4300709	+	3	promoter	-196
chrII	10202299	10202620	6.46e-15	R05H5.5	10199858	10200723	-	4	promoter	-1736
chrII	14357842	14358168	7.68e-15	R06A4.9	14358373	14361373	+	7	promoter	-368
chrII	10555460	10556069	8.03e-15	R166.5b	10544263	10553529	-	7	promoter	-2235
chrII	13294513	13294908	8.44e-15	Y48C3A.5b	13278903	13303983	+	10	intron 2	15807
chrII	11960557	11961000	1.02e-14	W03C9.1	11960912	11961961	-	5	intronexon last	1182
chrII	2488472	2488794	1.06e-14	F53G2.1	2488753	2496641	+	8	prom_exon 1	-120
chrII	133920	134325	1.06e-14	K10B4.6a	131164	133577	-	9	promoter	-545
chrII	11567094	11567556	1.09e-14	F54D5.5	11564452	11566601	-	4	promoter	-724
chrII	5181440	5181992	1.13e-14	C27D6.4a	5179656	5181051	-	5	promoter	-665
chrII	10868708	10869081	1.3e-14	M106.4a	10864099	10868716	-	9	prom_exon 1	-178
chrII	11793799	11794696	1.34e-14	F43G6.4	11790664	11796865	+	6	intron 1	3583
chrII	10981953	10982265	1.5e-14	C09D8.1a	10975446	11011691	+	28	intron 4	6663
chrII	8964810	8965101	1.66e-14	C18E9.2	8965080	8966561	+	8	prom_exon 1	-124
chrII	2997666	2999146	1.67e-14	K08A2.1	2998682	3000544	+	4	intronexon 2	-276
chrII	11184903	11185259	1.81e-14	F37H8.1	11183067	11184715	-	6	promoter	-366
chrII	4038538	4038931	1.81e-14	K07D4.8	4038955	4043046	+	8	promoter	-220
chrII	7756795	7757126	2.63e-14	B0228.t1	7756866	7756938	-	1	prom_exon last	-22
chrII	11545261	11545598	3.2e-14	F54D5.8	11545615	11546873	+	3	promoter	-185
chrII	9259684	9260865	3.31e-14	C01G6.1a	9259267	9261881	-	5	intronexon 3	1606
chrII	7104975	7105265	3.71e-14	F10E7.8	7101458	7105113	-	8	prom_exon 1	-7
chrII	11484403	11484861	3.79e-14	B0334.12	11484584	11484654	+	1	prom_exon last	48
chrII	6369900	6370463	3.95e-14	K10B2.1	6371256	6373856	+	8	promoter	-1074
chrII	9013164	9013809	4.12e-14	F44G4.8	9006076	9019673	-	18	intron 12	6186
chrII	5418410	5418774	4.12e-14	EEED8.15	5419241	5420857	+	3	promoter	-649
chrII	7614168	7614660	4.6e-14	R07G3.7a	7611490	7613600	-	6	promoter	-814
chrII	6355684	6355954	4.84e-14	C32D5.11	6352705	6355855	-	12	prom_exon 1	36
chrII	10658720	10658985	4.92e-14	D2089.1b	10659117	10659718	+	4	promoter	-264
chrII	4999219	4999465	4.92e-14	F59A6.5	4999506	5003624	+	6	promoter	-164
chrII	2726888	2727231	4.94e-14	T05A8.4	2717613	2725540	-	18	promoter	-1519
chrII	8062237	8062989	6.71e-14	T05H10.5a	8062669	8065861	+	6	intronexon 2	-56
chrII	9764631	9764952	6.89e-14	ZK1321.2d	9760786	9767895	+	15	intron 2	4005
chrII	11632525	11633110	6.93e-14	F07A11.6b	11615143	11633488	-	21	intronexon 3	670
chrII	11558803	11559573	7.31e-14	F54D5.15	11558681	11564053	-	9	exonintron 7	4865
chrII	6822249	6822627	7.94e-14	F31E8.6	6817674	6820413	-	5	promoter	-2025
chrII	8894557	8894899	9e-14	B0457.1c	8896786	8903800	+	3	promoter	-2058
chrII	3808163	3808479	1.06e-13	F54D10.5	3807303	3808162	-	4	promoter	-159
chrII	3248088	3248381	1.29e-13	C17F4.5	3246367	3248113	-	3	prom_exon 1	-121
chrII	13575523	13575766	1.33e-13	Y48E1B.6	13575823	13576196	+	3	promoter	-178
chrII	5292199	5292685	1.46e-13	ZK622.t1	5292299	5292371	+	1	prom_exon last	143
chrII	2570441	2571091	1.93e-13	F09D1.1	2565275	2575807	+	12	intron 8	5491
chrII	14399540	14399833	1.99e-13	F26H11.3c	14399968	14407645	+	9	promoter	-281
chrII	312034	312366	2.2e-13	K01A2.8a	309553	310696	-	5	promoter	-1504
chrII	10300904	10301200	2.54e-13	ZK970.3	10301153	10301774	+	4	prom_exon 1	-101
chrII	4908280	4908771	2.81e-13	R05F9.1a	4908657	4911402	+	6	prom_exon 1	-131
chrII	7151975	7152251	2.96e-13	C27H5.3	7152626	7155210	+	8	promoter	-513
chrII	9054589	9054878	2.96e-13	T24B8.2	9054885	9056351	+	4	promoter	-151
chrII	8115157	8115508	3.04e-13	C41C4.5	8117184	8122264	+	12	promoter	-1851
chrII	15010418	15010687	4.17e-13	Y53F4B.11	15010678	15013246	+	5	prom_exon 1	-125
chrII	1532736	1533004	4.35e-13	Y51H7BR.4	1533518	1534244	+	3	promoter	-648
chrII	11188002	11188343	4.95e-13	F37H8.5	11188159	11189305	+	4	prom_exon 1	13
chrII	1719116	1719441	4.95e-13	F45C12.13	1718176	1719085	-	1	promoter	-193
chrII	13872430	13872886	5.53e-13	Y51H1A.3a	13872761	13875109	+	3	prom_exon 1	-103
chrII	8012534	8012828	5.89e-13	DH11.2	8012753	8014900	+	8	prom_exon 1	-72
chrII	13888222	13888574	5.92e-13	Y51H1A.6	13888551	13893892	+	5	prom_exon 1	-153
chrII	5934035	5934372	6.55e-13	F28B12.2a	5933495	5940186	+	11	intron 1	708
chrII	9566053	9566473	7.32e-13	F35H8.t1	9566148	9566221	+	1	prom_exon last	115
chrII	3547373	3547805	7.57e-13	W09G10.4a	3532882	3546414	-	15	promoter	-1175
chrII	8324969	8325511	7.8e-13	C26D10.3	8325385	8326578	+	4	prom_exon 1	-145
chrII	14697817	14698263	7.86e-13	C09F9.1	14698713	14699199	+	2	promoter	-673
chrII	6453403	6453659	1.02e-12	K06A1.5	6451106	6453122	-	5	promoter	-409
chrII	12944492	12945067	1.19e-12	F58G1.10	12944696	12944861	-	1	prom_exon last	81
chrII	11452948	11453280	1.26e-12	W02B12.2	11451564	11452847	-	5	promoter	-267
chrII	9057241	9057521	1.29e-12	T24B8.1	9056440	9056987	-	3	promoter	-394
chrII	11027552	11027974	1.65e-12	F33A8.1	11022282	11027708	+	10	exonintron last	5481
chrII	4672462	4672960	1.71e-12	T05A7.4	4673071	4673587	+	2	promoter	-360
chrII	13976095	13976449	1.77e-12	Y39G8B.2	13973820	13976097	-	4	prom_exon 1	-175
chrII	7613176	7613615	2.02e-12	R07G3.7a	7611490	7613600	-	6	prom_exon 1	204
chrII	5714868	5715142	2.16e-12	C18A3.9	5714886	5716213	+	2	prom_exon 1	119
chrII	9937678	9937979	2.53e-12	C05C10.3	9934454	9936796	-	5	promoter	-1032
chrII	11746667	11747219	2.59e-12	F13D12.7	11743880	11747549	-	9	intron 1	606
chrII	13290037	13290758	2.59e-12	Y48C3A.5b	13278903	13303983	+	10	intron 2	11494
chrII	11126100	11126645	2.9e-12	F40F8.10	11125370	11126263	-	3	prom_exon 1	-109
chrII	14383609	14383907	3.02e-12	R06A4.7	14383862	14388186	+	8	prom_exon 1	-104
chrII	6849373	6849674	3.14e-12	C04A2.1b	6850480	6851232	+	3	promoter	-956
chrII	7910483	7910803	4.39e-12	ZK675.4	7911241	7911928	+	3	promoter	-598
chrII	6934758	6935251	4.6e-12	F22D3.2	6929237	6946872	+	16	intron 9	5767
chrII	988674	989183	4.95e-12	F45D11.10	988717	990982	+	4	exonintron 2	211
chrII	4237944	4238224	5.16e-12	C16A11.2	4238205	4244688	+	8	prom_exon 1	-121
chrII	4575239	4576030	5.56e-12	M03A1.1a	4572074	4590498	+	10	intron 2	3560
chrII	14059724	14060028	5.73e-12	W01G7.3	14059977	14060449	+	3	prom_exon 1	-101
chrII	11305548	11306229	6.59e-12	T24F1.3	11306320	11311708	+	10	promoter	-431
chrII	9940425	9940700	7.39e-12	C05C10.6b	9940668	9943699	+	10	prom_exon 1	-105
chrII	13736755	13737183	8.01e-12	R06B9.5	13736244	13736827	+	3	exonintron last	725
chrII	7891812	7892208	8.31e-12	ZK675.1	7893183	7899627	+	9	promoter	-1173
chrII	12095089	12095361	8.59e-12	Y17G7B.17	12092588	12099816	-	6	intron 4	4591
chrII	7155347	7155633	8.77e-12	C27H5.2d	7155609	7159576	+	11	prom_exon 1	-119
chrII	10248345	10248631	8.78e-12	F54B3.3	10248897	10250778	+	3	promoter	-409
chrII	7323252	7323591	1.07e-11	F21D12.3	7320338	7322829	-	9	promoter	-592
chrII	10551877	10552385	1.18e-11	R166.5b	10544263	10553529	-	7	intron 1	1398
chrII	13030666	13031272	1.37e-11	F18A11.2	13032745	13036316	+	5	promoter	-1776
chrII	9773075	9773729	1.76e-11	T10B9.t1	9773561	9773636	+	1	prom_exon last	-159
chrII	15042734	15043066	1.8e-11	Y53F4B.15	15039302	15048742	+	5	intron 3	3598
chrII	5092323	5092670	1.8e-11	C04G6.2	5092765	5095351	+	6	promoter	-268
chrII	5389941	5390245	1.96e-11	EEED8.8	5388884	5389805	-	4	promoter	-288
chrII	2341054	2341338	2.08e-11	F43C11.9	2337961	2340737	-	4	promoter	-459
chrII	12952143	12952808	2.1e-11	Y38F1A.1	12952447	12954607	-	6	intronexon 5	2131
chrII	8900884	8901316	2.42e-11	B0457.1c	8896786	8903800	+	3	intron last	4314
chrII	8997903	8998571	2.9e-11	F44G4.4a	8997739	8999437	+	7	exonintron 4	498
chrII	12677901	12678639	3.24e-11	Y38E10A.t1	12678207	12678279	+	1	prom_exon last	63
chrII	6853037	6853423	3.3e-11	C04A2.t1	6853129	6853211	+	1	prom_exon last	101
chrII	6943473	6943970	3.37e-11	F22D3.2	6929237	6946872	+	16	intron 11	14484
chrII	8071754	8072075	3.4e-11	T05H10.7b	8068150	8070604	-	7	promoter	-1310
chrII	3309980	3310263	3.68e-11	F39E9.5	3307854	3308794	-	4	promoter	-1327
chrII	6250804	6251084	4.34e-11	T24H7.1	6251384	6252481	+	4	promoter	-440
chrII	6942985	6943235	4.86e-11	F22D3.2	6929237	6946872	+	16	intron 11	13873
chrII	13908578	13908875	4.97e-11	W02B8.2	13908813	13915008	+	6	prom_exon 1	-86
chrII	9892410	9892683	4.97e-11	F26C11.1	9892696	9897247	+	12	promoter	-149
chrII	4130001	4130297	5.18e-11	T08H4.3b	4128096	4129295	-	3	promoter	-854
chrII	12805694	12806086	5.33e-11	Y46G5A.18	12800528	12805110	-	8	promoter	-780
chrII	11453622	11453936	5.42e-11	W02B12.3c	11453882	11454439	+	3	prom_exon 1	-103
chrII	626024	626831	5.9e-11	T04B8.3	625051	628516	+	5	intron 2	1376
chrII	13369001	13369747	6.13e-11	Y48C3A.20	13369499	13375183	+	8	intronexon 2	-125
chrII	385419	386562	6.24e-11	C03H5.3	386237	387820	+	4	intronexon 3	-246
chrII	11235744	11236545	6.54e-11	T06D8.6	11235239	11236277	-	5	prom_exon 1	132
chrII	7945158	7945424	7.12e-11	ZK669.4	7942796	7945094	-	10	promoter	-197
chrII	11022017	11022294	7.31e-11	F33A8.1	11022282	11027708	+	10	prom_exon 1	-126
chrII	4701685	4701964	7.31e-11	F10G7.3	4702105	4703048	+	4	promoter	-280
chrII	9304734	9305015	7.63e-11	C01G6.8b	9296316	9304730	-	8	promoter	-144
chrII	24203	24863	8.73e-11	C01B12.8	24770	25381	+	4	prom_exon 1	-237
chrII	12985782	12986495	9.68e-11	Y38F1A.5	12988116	12992448	+	5	promoter	-1977
chrII	12222360	12222929	9.75e-11	Y57A10A.18	12209587	12221533	-	14	promoter	-1111
chrII	10988642	10988908	1.03e-10	C09D8.1a	10975446	11011691	+	28	intron 13	13329
chrII	8053347	8053676	1.05e-10	T05H10.4	8053072	8054634	+	4	exonintron 2	439
chrII	7013860	7014201	1.13e-10	C52E12.3	7011003	7012617	-	6	promoter	-1413
chrII	2092055	2092357	1.17e-10	T16A1.7	2085407	2090618	-	9	promoter	-1588
chrII	12039996	12040478	1.19e-10	Y17G7B.7	12037153	12039032	-	3	promoter	-1205
chrII	10553203	10553609	1.34e-10	R166.5b	10544263	10553529	-	7	prom_exon 1	123
chrII	13456439	13456814	1.35e-10	E01G4.2	13449361	13456862	-	6	intronexon 1	235
chrII	6181373	6181683	1.39e-10	F40H3.1	6179904	6184298	+	7	intron 1	1624
chrII	18866	19232	1.62e-10	C01B12.2	19537	21842	+	4	promoter	-488
chrII	5399246	5399514	1.75e-10	EEED8.5	5399506	5405594	+	6	prom_exon 1	-126
chrII	13816603	13817660	1.86e-10	ZK131.10	13817653	13818037	-	1	intronexon last	905
chrII	11577482	11577702	1.91e-10	F54D5.1	11575593	11577088	-	4	promoter	-504
chrII	13189150	13189623	1.95e-10	W09H1.5	13185970	13187166	-	4	promoter	-2220
chrII	10541924	10542196	2.43e-10	R166.4	10539455	10541892	-	4	promoter	-168
chrII	930932	931203	2.43e-10	R07C3.5	931527	932299	+	2	promoter	-459
chrII	285692	285945	2.48e-10	B0432.10	283914	285678	-	6	promoter	-140
chrII	11813770	11814307	3.16e-10	F43G6.8	11812275	11813930	-	4	prom_exon 1	-108
chrII	10204507	10204954	3.42e-10	T01E8.1	10206682	10209298	+	8	promoter	-1951
chrII	8569345	8569590	3.49e-10	F54C9.5	8569851	8570878	+	4	promoter	-383
chrII	4725936	4726414	3.53e-10	F10G7.10b	4713783	4726033	-	19	prom_exon 1	-142
chrII	11617405	11618029	3.89e-10	F07A11.6d	11615143	11619048	-	5	intronexon 1	1331
chrII	5416255	5416577	4.83e-10	EEED8.2	5416703	5418327	+	4	promoter	-287
chrII	8962185	8962491	5e-10	C18E9.10	8955321	8964050	-	7	intron 3	1712
chrII	12107442	12108069	5.4e-10	Y17G7B.18b	12103923	12107747	-	5	prom_exon 1	-8
chrII	10174338	10174652	5.4e-10	F33H1.4	10174788	10179570	+	6	promoter	-293
chrII	5226406	5226703	5.4e-10	C34F11.9c	5214499	5225343	-	13	promoter	-1211
chrII	6482754	6483139	5.4e-10	T28D9.7	6474359	6481987	-	18	promoter	-959
chrII	6782809	6783174	5.54e-10	T13C2.6a	6783394	6787621	+	13	promoter	-402
chrII	8898968	8899638	6.07e-10	B0457.1c	8896786	8903800	+	3	intron 1	2517
chrII	7860373	7860994	7.35e-10	T09A5.10	7860577	7863344	+	6	intronexon 2	106
chrII	10989734	10990108	8.78e-10	C09D8.1a	10975446	11011691	+	28	intron 13	14475
chrII	14062840	14063374	8.98e-10	W01G7.5	14063342	14065746	+	3	prom_exon 1	-235
chrII	1811578	1811912	8.99e-10	C08F1.9	1809096	1810758	-	1	promoter	-987
chrII	14004703	14005139	9.07e-10	F01D5.6	14006399	14008360	+	7	promoter	-1478
chrII	5839263	5839552	9.85e-10	ZK1248.19	5838675	5839288	-	3	prom_exon 1	-119
chrII	475837	476601	1.08e-09	W07E6.1	471468	475934	-	9	prom_exon 1	-285
chrII	2686741	2687398	1.25e-09	F34D6.3	2684747	2686976	-	8	prom_exon 1	-93
chrII	11281194	11281476	1.3e-09	C47G2.2	11281897	11283573	+	3	promoter	-562
chrII	11979604	11979944	1.3e-09	Y17G7B.20	11978333	11979578	-	2	promoter	-196
chrII	4698358	4698602	1.3e-09	F10G7.8	4696583	4698278	-	5	promoter	-202
chrII	14234653	14234899	1.3e-09	Y48B6A.12	14226478	14233691	-	5	promoter	-1085
chrII	11568655	11568919	1.33e-09	F54D5.4	11569718	11570844	+	5	promoter	-931
chrII	14176617	14176976	1.33e-09	Y48B6A.5	14172823	14175062	-	6	promoter	-1734
chrII	7397761	7398111	1.42e-09	C07D10.1	7398955	7400352	+	5	promoter	-1019
chrII	8412081	8412442	1.43e-09	F49E12.6	8412617	8415540	+	8	promoter	-355
chrII	11602500	11602825	1.44e-09	F07A11.4	11603856	11611206	+	9	promoter	-1193
chrII	14389998	14390257	1.44e-09	F26H11.2a	14390287	14400765	+	17	promoter	-159
chrII	4522585	4523209	1.51e-09	B0304.4	4522597	4523120	-	4	prom_exon 1	223
chrII	5338040	5338677	1.52e-09	F08B1.1c	5338195	5339958	+	3	prom_exon 1	163
chrII	4993842	4994131	1.65e-09	T27F7.1	4994202	4995459	+	4	promoter	-215
chrII	6489813	6490096	2.01e-09	T28D9.2b	6490112	6490724	+	3	promoter	-157
chrII	10303719	10304237	2.18e-09	ZK970.4	10303108	10303620	-	4	promoter	-358
chrII	9968349	9968576	2.26e-09	R53.6	9968588	9969484	+	6	promoter	-125
chrII	8840896	8841204	2.29e-09	F46C5.6	8840179	8844610	-	17	intronexon 15	3560
chrII	3658679	3659145	2.29e-09	F19B10.4	3660076	3662611	+	6	promoter	-1164
chrII	2800907	2801376	2.31e-09	K12H6.1	2797499	2800547	-	7	promoter	-594
chrII	1310167	1310513	2.32e-09	F56D12.6a	1310584	1320259	+	14	promoter	-244
chrII	14561624	14561890	2.41e-09	C04H5.6	14552561	14561484	-	10	promoter	-273
chrII	5032586	5033179	2.58e-09	F33G12.t1	5032751	5032825	+	1	prom_exon last	131
chrII	11345603	11345843	3.04e-09	B0491.5	11343770	11345518	-	6	promoter	-205
chrII	8961420	8961835	3.12e-09	C18E9.10	8955321	8964050	-	7	exonintron 4	2422
chrII	5373288	5373542	3.28e-09	F09E5.13	5372104	5373314	-	6	prom_exon 1	-101
chrII	629741	630068	3.29e-09	T04B8.2	630080	631903	+	6	promoter	-175
chrII	1239703	1240568	3.63e-09	F47F6.2	1239527	1244020	-	5	exonintron last	3884
chrII	13735007	13735297	3.66e-09	R06B9.5	13736244	13736827	+	3	promoter	-1092
chrII	7359239	7359629	4.22e-09	F43E2.9	7358838	7359298	+	2	exonintron last	596
chrII	6683612	6684117	4.82e-09	C18H9.3	6684188	6688580	+	7	promoter	-323
chrII	6833596	6834339	4.92e-09	C04A2.3a	6835005	6847237	+	13	promoter	-1037
chrII	10862762	10863497	5.1e-09	M106.3	10855638	10860816	-	11	promoter	-2313
chrII	11106094	11106573	5.86e-09	C09H10.6	11106545	11107852	+	4	prom_exon 1	-211
chrII	6891160	6891557	6.01e-09	C44B7.10	6888625	6890324	-	4	promoter	-1034
chrII	8959073	8959374	6.5e-09	C18E9.1	8960640	8961256	+	3	promoter	-1416
chrII	2204166	2204420	6.79e-09	Y59C2A.2	2200757	2204112	-	11	promoter	-181
chrII	4806793	4807014	6.79e-09	C33F10.5a	4798261	4805525	-	10	promoter	-1378
chrII	10798486	10798734	6.8e-09	R06F6.5b	10796801	10798384	-	7	promoter	-226
chrII	9716659	9716892	7.61e-09	Y53C12A.1	9714009	9716370	-	7	promoter	-405
chrII	1242530	1242845	8.37e-09	F47F6.2	1239527	1244020	-	5	intron 2	1332
chrII	6248457	6248931	8.49e-09	T24H7.2	6247261	6250563	+	7	intronexon 4	1433
chrII	9891266	9891706	9.33e-09	C08H9.2	9886949	9890849	-	6	promoter	-637
chrII	6828922	6829591	9.89e-09	F31E8.1	6828043	6830381	+	2	intron last	1213
chrII	15025114	15026111	1.08e-08	Y53F4B.13	15026082	15036919	+	9	prom_exon 1	-469
chrII	12494476	12494826	1.08e-08	T21B4.t1	12494640	12494714	+	1	prom_exon last	11
chrII	4649895	4650279	1.16e-08	Y74E4A.1a	4649163	4653152	+	9	intron 1	924
chrII	14349488	14349728	1.27e-08	Y54G11A.10	14347048	14349293	-	6	promoter	-315
chrII	1819921	1820232	1.37e-08	T08E11.7	1818648	1820004	-	5	prom_exon 1	-72
chrII	11778052	11778349	1.48e-08	F43G6.1a	11778052	11782054	+	11	intronexon 2	148
chrII	6898057	6898268	1.55e-08	C44B7.t1	6898118	6898190	+	1	prom_exon last	44
chrII	7373687	7374452	1.75e-08	F43E2.7a	7372827	7373793	-	4	prom_exon 1	-276
chrII	13292785	13293044	1.91e-08	Y48C3A.5b	13278903	13303983	+	10	intron 2	14011
chrII	8442250	8442496	1.91e-08	F22B5.2	8442766	8443827	+	4	promoter	-393
chrII	7814128	7814643	2.06e-08	T05A6.2b	7816626	7818181	+	5	promoter	-2240
chrII	9746085	9746345	2.15e-08	Y53C12B.1	9743038	9745975	-	5	promoter	-240
chrII	3740849	3741246	2.34e-08	F12E12.1	3741899	3742375	+	3	promoter	-851
chrII	9072422	9072786	2.4e-08	T24B8.4	9064955	9071486	-	9	promoter	-1118
chrII	8216377	8216634	2.42e-08	M110.3	8214716	8216346	-	5	promoter	-159
chrII	7364080	7364360	2.43e-08	F43E2.5	7363202	7363959	-	2	promoter	-261
chrII	1787871	1788372	2.6e-08	C08F1.6	1787284	1788107	-	2	prom_exon 1	-14
chrII	622569	622875	2.97e-08	T04B8.5	614958	624546	-	14	intron 1	1824
chrII	12738757	12739008	3.18e-08	Y46G5A.5	12737177	12738219	-	4	promoter	-663
chrII	6592583	6592817	3.68e-08	C56C10.9	6591071	6592291	-	6	promoter	-409
chrII	11293402	11293644	3.89e-08	C47G2.4	11290881	11293379	-	9	promoter	-144
chrII	11959175	11959461	3.9e-08	W03C9.t1	11959275	11959348	+	1	prom_exon last	43
chrII	14244416	14244743	3.9e-08	Y48B6A.11	14236680	14243478	-	5	promoter	-1101
chrII	410950	411174	4.09e-08	C24H12.5b	406225	410918	-	9	promoter	-144
chrII	8483810	8484051	4.1e-08	M05D6.6	8482524	8483183	-	3	promoter	-747
chrII	10872586	10872803	4.1e-08	F59E10.3	10872819	10873599	+	5	promoter	-124
chrII	11534835	11535036	4.74e-08	Y62F5A.1a	11527166	11533716	-	4	promoter	-1219
chrII	3810444	3810911	4.96e-08	F54D10.3	3812297	3813338	+	3	promoter	-1619
chrII	3553517	3554250	5.23e-08	W10G11.20	3554022	3554540	+	4	exonintron 2	-138
chrII	2502672	2503142	5.27e-08	F59H5.1	2504881	2514625	+	13	promoter	-1974
chrII	8124876	8125154	5.79e-08	C41C4.4	8112587	8124758	-	10	promoter	-257
chrII	6360755	6361093	5.95e-08	K10B2.4	6360316	6360823	-	4	prom_exon 1	-101
chrII	4955460	4955675	6e-08	Y38A8.2	4954655	4955370	-	3	promoter	-197
chrII	8143258	8143534	6.25e-08	F10B5.8	8141203	8143215	-	5	promoter	-181
chrII	10547516	10548105	6.48e-08	R166.5a	10544263	10548603	-	7	exonintron 1	792
chrII	12990711	12991757	7.72e-08	Y38F1A.5	12988116	12992448	+	5	intron 3	3118
chrII	15232722	15232955	8.04e-08	Y46E12BL.2	15233048	15244645	+	9	promoter	-209
chrII	11725443	11725778	8.49e-08	F13D12.2	11725227	11726333	+	3	intronexon 2	383
chrII	323334	323707	8.5e-08	K01A2.10	321546	323094	-	3	promoter	-426
chrII	10553959	10554324	9.48e-08	R166.5b	10544263	10553529	-	7	promoter	-612
chrII	7060353	7060649	9.48e-08	ZK1127.2	7062545	7064647	+	8	promoter	-2044
chrII	8716397	8716625	9.78e-08	T01B7.5	8716764	8719996	+	9	promoter	-253
chrII	155970	156269	9.9e-08	T25D3.2	154934	156007	-	4	prom_exon 1	-112
chrII	3118888	3119218	9.9e-08	T10D4.6	3119338	3123097	+	11	promoter	-285
chrII	11083404	11083716	1.07e-07	F45E10.1a	11058241	11089325	-	22	intron 2	5765
chrII	14197103	14197509	1.07e-07	Y48B6A.7	14198054	14205213	+	17	promoter	-748
chrII	8456838	8457255	1.34e-07	F22B5.6	8454595	8456388	-	6	promoter	-658
chrII	7301702	7301952	1.44e-07	F45E12.3	7302037	7305458	+	13	promoter	-210
chrII	8769150	8769625	1.51e-07	K08F8.6	8770991	8781348	+	18	promoter	-1603
chrII	1820457	1821087	1.52e-07	T08E11.7	1818648	1820004	-	5	promoter	-768
chrII	3482256	3482583	1.58e-07	Y49F6B.4	3482506	3490071	+	7	intronexon 2	-86
chrII	5358238	5358518	1.58e-07	F09E5.11	5357401	5358364	-	4	prom_exon 1	-14
chrII	9706161	9706421	1.58e-07	Y53C12A.3	9703928	9706296	-	11	prom_exon 1	5
chrII	3502652	3502969	1.6e-07	Y49F6B.2	3502967	3504820	+	5	prom_exon 1	-156
chrII	14814893	14815143	1.6e-07	W01D2.1	14815404	14815983	+	2	promoter	-386
chrII	3307440	3307655	1.67e-07	F39E9.7	3306025	3307112	-	3	promoter	-435
chrII	8602146	8602596	1.79e-07	F28C6.3	8600446	8602329	-	6	prom_exon 1	-42
chrII	14155703	14156211	1.82e-07	Y48B6A.3	14155674	14165804	+	6	exonintron 1	283
chrII	8707002	8707300	1.87e-07	C34C6.7	8706986	8708729	+	6	exonintron 1	165
chrII	11547245	11547572	2.06e-07	F54D5.7	11547426	11549087	+	4	prom_exon 1	-17
chrII	7846806	7847067	2.32e-07	T09A5.4	7846406	7847584	+	6	intronexon 4	530
chrII	10034805	10035006	2.36e-07	F52H3.2	10030931	10033116	-	6	promoter	-1789
chrII	5907503	5907775	2.55e-07	F59G1.3	5907863	5910668	+	8	promoter	-224
chrII	4959821	4960079	2.56e-07	Y38A8.3	4955988	4959800	-	15	promoter	-150
chrII	7852224	7852800	2.81e-07	T09A5.13	7850476	7850500	-	1	promoter	-2012
chrII	2661035	2661258	2.84e-07	F22E5.3	2659669	2665022	+	17	intron 5	1477
chrII	7537655	7537869	2.84e-07	ZK1290.4	7538199	7542458	+	15	promoter	-437
chrII	11223953	11224416	2.99e-07	T06D8.11	11224084	11224161	+	1	prom_exon last	100
chrII	7214975	7215249	3.18e-07	E04F6.10	7214761	7216884	-	3	intron last	1772
chrII	6974061	6974291	3.27e-07	C15F1.7	6972802	6973807	-	5	promoter	-369
chrII	3006624	3007045	3.41e-07	C41H7.3	3005844	3007386	+	4	exonintron last	990
chrII	1042271	1042665	3.46e-07	M01D1.8	1041368	1042307	-	2	prom_exon 1	-161
chrII	11737399	11737655	3.62e-07	F13D12.6	11739422	11742649	+	6	promoter	-1895
chrII	10065405	10065753	3.8e-07	C18D1.1	10062012	10067822	-	6	intron 1	2243
chrII	10099941	10100158	3.87e-07	ZK945.3	10100236	10102779	+	6	promoter	-186
chrII	2786916	2787886	4.02e-07	F08D12.1	2787480	2793201	+	10	intronexon 3	-79
chrII	2565042	2565567	4.06e-07	F09D1.1	2565275	2575807	+	12	intronexon 3	29
chrII	3439198	3439563	4.11e-07	C16C8.t1	3439387	3439460	-	1	prom_exon last	79
chrII	7478713	7479494	4.45e-07	D1022.1	7479197	7480431	+	6	intronexon 2	-93
chrII	4500406	4500846	4.6e-07	T05C1.4a	4491354	4505133	-	18	exonintron 10	4507
chrII	11830653	11830852	5.47e-07	T27D12.4	11827944	11829452	-	2	promoter	-1300
chrII	7024267	7024577	5.63e-07	C52E12.6	7023390	7024544	+	6	exonintron last	1032
chrII	6493803	6494279	5.76e-07	T28D9.11	6491399	6491937	-	2	promoter	-2104
chrII	5873620	5873967	5.95e-07	F55C12.5b	5867633	5873524	-	10	promoter	-269
chrII	10542580	10542881	6.43e-07	R166.4	10539455	10541892	-	4	promoter	-838
chrII	11675956	11676204	6.43e-07	C47D12.2	11676211	11678964	+	9	promoter	-131
chrII	7072534	7072770	6.52e-07	T02G5.9a	7070316	7072315	-	4	promoter	-337
chrII	2219994	2220231	6.52e-07	Y59C2A.3	2215522	2219160	-	5	promoter	-952
chrII	10061719	10062237	6.52e-07	C18D1.4	10056218	10060490	-	8	promoter	-1488
chrII	9242842	9243086	6.53e-07	T26C5.3b	9242227	9248603	+	8	intron 1	737
chrII	13571578	13571815	6.53e-07	Y48E1B.5	13568109	13574954	-	9	intronexon 7	3257
chrII	1384728	1384941	6.85e-07	F54D12.7	1381811	1385535	-	10	intron 2	700
chrII	14441103	14441383	6.86e-07	K04B12.3	14441326	14447029	+	9	prom_exon 1	-83
chrII	12499351	12499825	7.35e-07	T21B4.4	12497300	12502760	-	9	intron 4	3172
chrII	8075276	8075708	8.42e-07	K02C4.2	8075697	8076639	+	3	prom_exon 1	-205
chrII	7059258	7059585	8.42e-07	ZK1127.10	7056241	7057869	-	3	promoter	-1552
chrII	12042009	12042389	9.7e-07	Y17G7B.13	12042881	12047896	+	9	promoter	-682
chrIII	12367918	12370544	2.52e-167	Y49E10.1	12370331	12372328	+	3	promoter	-1100
chrIII	5930633	5931991	6.33e-157	EGAP1.2	5931315	5931335	-	1	prom_exon last	23
chrIII	11934549	11937386	1.18e-146	Y56A3A.34	11936568	11936591	-	1	prom_exon last	623
chrIII	4280367	4283580	2.92e-144	R10E4.2a	4277323	4279228	-	5	promoter	-2745
chrIII	9346006	9347116	4.11e-114	K04H4.1b	9337056	9344291	-	10	promoter	-2270
chrIII	8799639	8800868	1.95e-107	F54F2.6	8800383	8800599	-	1	prom_exon last	345
chrIII	11942430	11943120	4.82e-96	Y56A3A.7	11934037	11946881	-	10	exonintron 6	4106
chrIII	8801271	8802671	1.01e-94	F54F2.2c	8802851	8805523	+	5	promoter	-880
chrIII	9741763	9742781	5.88e-72	T05G5.1	9739247	9743227	-	8	exonintron 3	955
chrIII	13616220	13617145	1.31e-71	T12D8.9	13616875	13620796	+	6	intronexon 3	-192
chrIII	3200509	3200948	1.25e-65	R148.6	3198516	3199504	-	2	promoter	-1224
chrIII	9744359	9745872	1.87e-64	T05G5.10	9745798	9746495	-	4	exonintron last	1379
chrIII	12612285	12612927	2.02e-62	Y111B2A.12	12609164	12617797	+	5	intron last	3442
chrIII	3801224	3801975	2.45e-61	T24A11.1a	3790590	3800015	-	8	promoter	-1584
chrIII	8416945	8418001	7.09e-60	ZK1236.3	8416137	8422335	+	8	exonintron 3	1336
chrIII	5108768	5109113	1.66e-59	F21H11.2a	5109872	5130499	+	33	promoter	-931
chrIII	5013721	5014446	2.24e-57	R144.7	5009674	5017610	-	16	intron 5	3526
chrIII	10905906	10909574	1.34e-56	M142.1	10906342	10908627	+	4	exonintron last	1398
chrIII	8809539	8810009	2.27e-56	F54F2.8	8807728	8809187	-	3	promoter	-587
chrIII	6158627	6159536	2.46e-55	F42A10.t2	6158903	6158989	+	1	prom_exon last	178
chrIII	8556748	8557149	5.5e-54	C02D5.2	8557233	8558880	+	6	promoter	-284
chrIII	8286733	8287933	7.93e-54	F10E9.6c	8279019	8305483	+	11	intron 2	8314
chrIII	7215390	7215901	1.6e-53	R151.1	7217760	7219538	+	7	promoter	-2114
chrIII	7216953	7217490	1.72e-52	R151.1	7217760	7219538	+	7	promoter	-538
chrIII	8864696	8865865	7.89e-52	K01F9.4	8865225	8865247	-	1	prom_exon last	-33
chrIII	3914646	3915245	3.09e-51	ZK1058.2	3909303	3914104	-	8	promoter	-841
chrIII	2976217	2976616	5.5e-51	Y55D5A.3	2970666	2975775	-	6	promoter	-641
chrIII	6420921	6421723	6.95e-49	C05D11.7b	6416081	6419389	-	7	promoter	-1933
chrIII	9457193	9457913	1.84e-46	B0464.5a	9456533	9462403	+	12	intronexon 3	1020
chrIII	9443251	9443745	6.22e-46	F54C8.4	9441649	9443252	-	5	prom_exon 1	-246
chrIII	8299034	8299406	1.44e-41	F10E9.6b	8300124	8305483	+	9	promoter	-904
chrIII	3601137	3601732	1.71e-41	C48D5.2b	3599182	3611545	+	10	intron 1	2252
chrIII	4568398	4568881	1.03e-40	F35G12.2	4568988	4571100	+	8	promoter	-348
chrIII	10666460	10666969	4.07e-40	Y39A1A.15c	10666832	10677027	+	9	prom_exon 1	-117
chrIII	3782739	3783319	1.38e-39	C44F1.5	3775148	3781875	-	12	promoter	-1154
chrIII	10460549	10461445	4.84e-39	D2045.1	10461265	10467289	+	13	prom_exon 1	-268
chrIII	13712677	13713297	5.63e-39	W06F12.1a	13713556	13722975	+	10	promoter	-569
chrIII	10431985	10432408	6.87e-39	M03C11.8	10428702	10435861	-	9	intron 6	3664
chrIII	6078852	6079369	1.88e-38	C05D10.1a	6080515	6084370	+	6	promoter	-1404
chrIII	5486339	5486696	2.26e-38	R02F2.2	5487476	5498833	+	17	promoter	-958
chrIII	4560214	4560857	3.24e-38	M88.6b	4562717	4565844	+	10	promoter	-2181
chrIII	3086532	3086889	4.59e-38	H06I04.2	3086691	3091638	+	6	prom_exon 1	19
chrIII	7891750	7892138	4.42e-37	ZK688.5a	7885339	7891482	-	12	promoter	-462
chrIII	13258058	13259027	1.28e-36	F56A8.3b	13260144	13262048	+	6	promoter	-1601
chrIII	4899669	4900098	4.48e-36	F26F4.4	4900718	4902922	+	8	promoter	-834
chrIII	6978574	6979224	4.82e-36	F31E3.2d	6974390	6981455	+	14	intron 9	4509
chrIII	10758977	10759353	5.98e-35	K01G5.9	10759639	10762679	+	8	promoter	-474
chrIII	5835158	5835692	9.83e-35	R12B2.6	5833970	5835705	-	3	intronexon 1	280
chrIII	11823220	11823644	1.74e-34	C18D11.3	11823663	11824312	+	2	promoter	-231
chrIII	5140555	5141768	3.53e-34	Y54H5A.2	5137407	5149534	-	7	intron 5	8372
chrIII	6405027	6405507	7.81e-34	C05D11.4	6407072	6409528	+	8	promoter	-1805
chrIII	12613149	12614193	9.8e-34	Y111B2A.12	12609164	12617797	+	5	intron last	4507
chrIII	8873961	8874624	1.13e-33	K01F9.1	8873899	8873921	-	1	promoter	-371
chrIII	4358243	4358679	2.71e-33	B0285.7	4356652	4364562	+	8	exonintron 2	1809
chrIII	7780394	7780957	7.57e-33	C08C3.3	7777189	7783309	-	5	intron 3	2633
chrIII	10096384	10096954	1.02e-32	T16H12.5	10091087	10097935	-	7	intron 1	1266
chrIII	13070221	13071013	1.88e-32	Y39E4B.6	13070520	13073539	+	4	exonintron 2	97
chrIII	5449933	5450298	1.26e-31	F48E8.5	5450694	5452716	+	6	promoter	-578
chrIII	3583129	3583747	1.68e-31	C48D5.3	3578864	3581676	-	4	promoter	-1762
chrIII	4223560	4224050	1.71e-31	F43C1.2b	4217365	4228064	-	7	intron 1	4259
chrIII	4359866	4360270	3.28e-31	B0285.7	4356652	4364562	+	8	intron 2	3416
chrIII	8043762	8044099	4.2e-31	K12H4.5	8044406	8044700	+	1	promoter	-475
chrIII	5307430	5308016	1.94e-30	F52C9.7	5308557	5311033	+	7	promoter	-834
chrIII	6820322	6820669	2.55e-30	F28F5.6	6817403	6819299	-	3	promoter	-1196
chrIII	7778486	7778884	6.7e-30	C08C3.3	7777189	7783309	-	5	intron 3	4624
chrIII	6464031	6464595	9.98e-30	T26A5.9	6463150	6463700	-	2	promoter	-613
chrIII	10989352	10989980	1.06e-29	W05B2.8	10989551	10989653	+	1	prom_exon last	115
chrIII	3927395	3927883	1.69e-29	F37A8.1	3928431	3929103	+	4	promoter	-792
chrIII	3735698	3736160	2.09e-29	F34D10.4	3736601	3739350	+	6	promoter	-672
chrIII	4731282	4731829	2.34e-29	F17C8.3	4731905	4735902	+	10	promoter	-349
chrIII	5975330	5975668	2.63e-29	T04C9.4b	5971663	5973603	-	3	promoter	-1896
chrIII	3908179	3908587	2.73e-29	ZK1058.1	3903372	3907634	-	6	promoter	-749
chrIII	5563566	5564120	3.01e-29	F09F7.2a	5565084	5566911	+	4	promoter	-1241
chrIII	3643600	3643953	3.03e-28	C46F11.1	3644352	3648753	+	16	promoter	-575
chrIII	349286	350919	5.62e-28	W07B3.2c	344937	348399	-	8	promoter	-1703
chrIII	8480276	8480662	8.18e-28	F42H10.6	8478359	8479343	-	5	promoter	-1126
chrIII	9079828	9081453	1.09e-27	F02A9.2	9080374	9081079	-	4	prom_exon 1	438
chrIII	1080308	1080909	1.17e-27	Y92C3B.3b	1079669	1080469	-	4	prom_exon 1	-139
chrIII	7880269	7880702	2.55e-27	C02C2.5	7877186	7878760	-	8	promoter	-1725
chrIII	13067866	13068780	3.27e-27	Y39E4B.6	13070520	13073539	+	4	promoter	-2197
chrIII	7559791	7560274	3.31e-27	R13A5.4	7562087	7564445	+	6	promoter	-2054
chrIII	3867421	3867744	4.14e-27	F13B10.2a	3867838	3869444	+	4	promoter	-255
chrIII	4171002	4171492	5.06e-27	C16C10.4	4171310	4172036	+	3	prom_exon 1	-63
chrIII	4378493	4379253	6.11e-27	B0284.1	4376995	4379191	+	5	exonintron last	1878
chrIII	2683196	2683825	7.06e-27	Y71H2AL.2	2684533	2688987	+	5	promoter	-1022
chrIII	2700618	2701188	1.28e-26	Y71H2AM.8	2700930	2705849	+	6	intronexon 2	-27
chrIII	7659230	7659952	3.71e-26	C18H2.1	7661224	7672074	+	22	promoter	-1633
chrIII	10525738	10526299	4.96e-26	T21C12.1g	10520912	10527450	+	4	intron 1	5106
chrIII	887904	888906	8.67e-26	T24C4.6b	881867	886924	-	6	promoter	-1481
chrIII	11410309	11410845	1.17e-25	Y47D3B.5	11410619	11423356	+	22	prom_exon 1	-42
chrIII	7397184	7397491	1.28e-25	T20B12.9	7391675	7395201	-	11	promoter	-2136
chrIII	5939691	5941358	1.46e-25	F25B5.4a	5940936	5943654	+	5	intronexon 2	-411
chrIII	7907374	7907670	2.15e-25	ZK688.6a	7904924	7907286	-	8	promoter	-236
chrIII	6871614	6872385	2.61e-25	K04C2.3a	6873048	6873378	+	2	promoter	-1048
chrIII	4905302	4905876	2.93e-25	F26F4.8	4904012	4905327	-	8	prom_exon 1	-262
chrIII	9007124	9007540	8.13e-25	F59B2.7	9004930	9005851	-	7	promoter	-1481
chrIII	12250154	12250764	1.11e-24	Y75B8A.23	12250548	12250861	+	2	intronexon last	-89
chrIII	9702989	9704676	1.17e-24	C07A9.3b	9699885	9709763	+	9	intron 1	3947
chrIII	67032	67553	1.46e-24	W05G11.6a	62987	66255	-	5	promoter	-1037
chrIII	5139625	5140220	6.39e-24	Y54H5A.2	5137407	5149534	-	7	intron 5	9611
chrIII	5706262	5706557	6.86e-24	B0336.10	5705551	5706070	-	2	promoter	-339
chrIII	4359173	4359579	1.08e-23	B0285.7	4356652	4364562	+	8	intron 2	2724
chrIII	7854457	7854778	1.1e-23	ZK652.4	7855068	7855493	+	2	promoter	-450
chrIII	5294854	5295336	1.37e-23	T15B12.t1	5294934	5295006	-	1	prom_exon last	-89
chrIII	12614556	12615647	1.4e-23	Y111B2A.12	12609164	12617797	+	5	intron last	5937
chrIII	12598318	12599085	1.61e-23	Y111B2A.10a	12596015	12598399	-	4	prom_exon 1	-302
chrIII	12608096	12608865	2.28e-23	Y111B2A.11	12600339	12608229	-	9	prom_exon 1	-251
chrIII	6971922	6972210	6.27e-23	F31E3.3	6972188	6973544	+	8	prom_exon 1	-122
chrIII	1381038	1381340	7e-23	Y82E9BR.6	1381434	1381617	+	2	promoter	-245
chrIII	10816731	10817412	1.12e-22	K11D9.2b	10812195	10816683	-	8	promoter	-388
chrIII	3664036	3664553	1.13e-22	C46F11.4	3657789	3664276	-	13	prom_exon 1	-18
chrIII	7570049	7570755	1.42e-22	R13A5.7	7567751	7570015	-	8	promoter	-387
chrIII	4666763	4667283	1.81e-22	T23F11.4	4663514	4665322	-	5	promoter	-1701
chrIII	13643451	13643806	2.09e-22	T12D8.1	13643242	13655849	+	16	exonintron 3	386
chrIII	8201649	8202128	2.65e-22	C50C3.9	8193953	8201018	-	16	promoter	-870
chrIII	1372623	1372925	4.92e-22	Y82E9BR.20	1374394	1374529	+	1	promoter	-1620
chrIII	8866953	8867320	6.09e-22	K01F9.5	8867240	8867263	-	1	prom_exon last	126
chrIII	3915668	3916108	6.65e-22	ZK1058.4	3916970	3918501	+	5	promoter	-1082
chrIII	7155599	7156007	7.19e-22	K04G7.3	7146390	7153692	-	13	promoter	-2111
chrIII	7729240	7729935	7.64e-22	ZK112.4	7729629	7729932	-	1	prom_exon last	344
chrIII	13105467	13106196	8.14e-22	Y39E4B.7	13107203	13116203	+	8	promoter	-1371
chrIII	1618878	1619337	1.06e-21	Y22D7AL.10	1617363	1618911	-	4	prom_exon 1	-196
chrIII	11243259	11243703	1.33e-21	Y47D3A.16	11245183	11251058	+	6	promoter	-1702
chrIII	2440723	2440995	1.61e-21	E02H9.6	2436092	2442316	+	12	intron 8	4767
chrIII	9448414	9448740	1.63e-21	F54C8.9	9447649	9447751	-	1	promoter	-826
chrIII	12119586	12120220	2.27e-21	Y75B8A.5	12114126	12118341	-	8	promoter	-1562
chrIII	10284115	10284857	4.48e-21	K10G9.2	10284629	10288221	+	6	prom_exon 1	-143
chrIII	4721812	4722212	4.48e-21	F17C8.1	4722173	4730526	+	13	prom_exon 1	-161
chrIII	12904939	12905259	1.59e-20	Y37D8A.14	12905364	12906274	+	4	promoter	-265
chrIII	1943499	1943857	1.94e-20	F53A3.1	1939571	1943513	-	5	prom_exon 1	-165
chrIII	558021	558420	2.28e-20	B0353.1	560143	572134	+	5	promoter	-1922
chrIII	9151277	9152060	2.81e-20	F54G8.4	9147507	9153705	-	12	exonintron 2	2036
chrIII	13464469	13465545	7.32e-20	T27E9.3	13464329	13465807	-	6	intronexon 3	800
chrIII	65036	66588	9.41e-20	W05G11.6a	62987	66255	-	5	prom_exon 1	443
chrIII	5417949	5418268	1.59e-19	W03A5.7	5416764	5419520	-	4	intron 2	1411
chrIII	11825580	11825890	1.86e-19	C18D11.4	11826302	11830600	+	5	promoter	-567
chrIII	2768679	2769001	1.88e-19	Y71H2AM.17	2764639	2768655	-	8	promoter	-185
chrIII	9112463	9113094	2.22e-19	ZK512.1	9114487	9117089	+	9	promoter	-1708
chrIII	9765329	9765806	2.74e-19	R10E11.1a	9766587	9774462	+	13	promoter	-1019
chrIII	8301939	8302427	2.91e-19	F10E9.6b	8300124	8305483	+	9	exonintron 4	2059
chrIII	981237	981574	3.25e-19	R06B10.4b	983247	988273	+	7	promoter	-1841
chrIII	2528683	2528966	3.33e-19	Y54F10AM.10	2512635	2528616	-	18	promoter	-208
chrIII	5715159	5716287	3.39e-19	B0336.2	5716063	5716866	+	4	intronexon 2	-340
chrIII	6947883	6948253	3.58e-19	F57B9.2	6946693	6958120	+	19	intron 4	1375
chrIII	3916657	3917061	3.89e-19	ZK1058.4	3916970	3918501	+	5	prom_exon 1	-111
chrIII	2618770	2619301	4.48e-19	Y71H2B.4	2618978	2619313	+	2	intronexon last	57
chrIII	7554460	7555132	4.66e-19	R13A5.5	7555577	7557647	+	3	promoter	-781
chrIII	11937656	11938282	5.18e-19	Y56A3A.34	11936568	11936591	-	1	promoter	-1378
chrIII	6447553	6447876	7.08e-19	C05D11.12	6444812	6446842	-	4	promoter	-872
chrIII	9053136	9054227	7.17e-19	R107.5a	9051657	9053685	-	4	prom_exon 1	3
chrIII	8684338	8684697	8.02e-19	B0303.2	8684705	8686223	+	5	promoter	-187
chrIII	13768183	13768831	8.64e-19	K08E3.5c	13763800	13767596	-	6	promoter	-911
chrIII	4754178	4754457	1.07e-18	B0393.2	4754580	4756742	+	9	promoter	-262
chrIII	6279912	6280616	1.32e-18	F47D12.4c	6280544	6281873	+	5	prom_exon 1	-280
chrIII	220415	220759	2.23e-18	Y50D7A.6	221417	227565	+	12	promoter	-830
chrIII	6897620	6898748	2.47e-18	T07E3.4b	6898238	6900335	+	5	prom_exon 1	-54
chrIII	5564784	5565166	2.61e-18	F09F7.2a	5565084	5566911	+	4	prom_exon 1	-109
chrIII	8904053	8904386	2.72e-18	ZK637.7b	8900492	8904023	-	9	promoter	-196
chrIII	4649264	4649668	3.27e-18	T23F11.1	4650460	4653147	+	8	promoter	-994
chrIII	10248461	10249165	3.36e-18	R01H10.3b	10249021	10254459	+	8	prom_exon 1	-208
chrIII	5018129	5018450	3.81e-18	R144.4a	5018607	5020768	+	8	promoter	-317
chrIII	558825	559200	5.54e-18	B0353.1	560143	572134	+	5	promoter	-1130
chrIII	2785884	2786323	7.3e-18	Y71H2AM.5	2786193	2786669	+	3	intronexon 2	-89
chrIII	6729990	6730378	9.21e-18	Y102E9.1b	6731165	6733778	+	7	promoter	-981
chrIII	10475122	10475475	9.22e-18	D2045.9	10475864	10479321	+	6	promoter	-565
chrIII	4475218	4475785	9.46e-18	F56F3.1	4472400	4475109	-	10	promoter	-392
chrIII	6374933	6375338	1.38e-17	C16A3.7	6375326	6378945	+	6	prom_exon 1	-190
chrIII	1950292	1950584	2.23e-17	F53A3.2	1945108	1950246	-	8	promoter	-192
chrIII	5601894	5602340	2.44e-17	C05D2.6	5600553	5603381	-	9	exonintron 4	1264
chrIII	13718530	13719886	2.45e-17	W06F12.1c	13719175	13722975	+	6	exonintron 3	33
chrIII	10904788	10905644	3.23e-17	M142.1	10906342	10908627	+	4	promoter	-1126
chrIII	9191005	9191529	3.89e-17	ZC84.3	9186584	9190978	-	12	promoter	-289
chrIII	6639026	6639350	5.05e-17	C13B9.4	6633372	6638758	-	14	promoter	-430
chrIII	3505226	3505537	5.1e-17	M01F1.3	3503761	3505019	-	5	promoter	-362
chrIII	6928648	6929252	5.31e-17	F57B9.7b	6924307	6928740	-	10	prom_exon 1	-210
chrIII	10216585	10217161	5.83e-17	T20G5.2	10214940	10216502	-	4	promoter	-371
chrIII	3991250	3991769	6.03e-17	C36E8.2	3989555	3992138	-	5	intron 1	628
chrIII	9118189	9118827	6.87e-17	ZK512.9	9117340	9118266	-	3	prom_exon 1	-242
chrIII	7572853	7573168	7.56e-17	R13A5.12	7573269	7575056	+	4	promoter	-258
chrIII	4362526	4363071	9.51e-17	B0285.t1	4362492	4362612	+	2	exonintron last	306
chrIII	4316992	4317369	9.69e-17	H38K22.3	4317671	4320015	+	6	promoter	-490
chrIII	8356268	8356970	1.1e-16	R05D3.8	8356897	8357557	-	4	intronexon last	938
chrIII	489914	490315	1.27e-16	F30H5.1	491546	502061	+	11	promoter	-1431
chrIII	1824595	1824939	1.74e-16	Y39A3CL.7	1824914	1833631	+	8	prom_exon 1	-147
chrIII	13717396	13717802	1.86e-16	W06F12.1b	13717523	13722975	+	7	prom_exon 1	76
chrIII	10333902	10334295	1.93e-16	T07C4.7	10334159	10334872	+	3	prom_exon 1	-60
chrIII	13564803	13565270	1.93e-16	T05D4.1	13562994	13564431	-	3	promoter	-605
chrIII	12819855	12820170	2.67e-16	Y37D8A.25	12818592	12820101	-	3	prom_exon 1	88
chrIII	2578575	2578909	2.67e-16	Y71H2B.8	2579302	2580653	+	6	promoter	-560
chrIII	8137715	8138106	3.11e-16	C14B9.1	8138036	8139406	+	3	prom_exon 1	-125
chrIII	3820161	3820585	3.18e-16	R13G10.1	3813886	3819655	-	12	promoter	-718
chrIII	2684684	2685220	3.79e-16	Y71H2AL.2	2684533	2688987	+	5	exonintron 2	419
chrIII	7335197	7335519	4.02e-16	F56C9.10a	7330144	7335037	-	8	promoter	-321
chrIII	5554978	5555235	4.41e-16	F09F7.7a	5553521	5554869	-	5	promoter	-237
chrIII	5031360	5031895	4.43e-16	R144.1	5030909	5036305	+	13	intron 2	718
chrIII	13296261	13296684	6.48e-16	Y43F4B.4	13296368	13298298	+	7	intronexon 3	104
chrIII	3781852	3782167	7.66e-16	C44F1.5	3775148	3781875	-	12	prom_exon 1	-134
chrIII	10747890	10748494	1.06e-15	K01G5.5	10748314	10749801	+	4	intronexon 2	-122
chrIII	10815780	10816420	1.07e-15	K11D9.2b	10812195	10816683	-	8	intronexon 3	583
chrIII	10218199	10218857	1.07e-15	T20G5.11	10217230	10218529	-	4	prom_exon 1	1
chrIII	6946343	6946626	1.15e-15	F57B9.2	6946693	6958120	+	19	promoter	-208
chrIII	5678942	5679228	1.42e-15	F54E7.8	5678009	5678936	-	4	promoter	-149
chrIII	7162311	7162573	2.38e-15	K04G7.1	7162675	7164761	+	8	promoter	-233
chrIII	7336185	7336461	2.98e-15	F56C9.1	7336542	7338109	+	7	promoter	-219
chrIII	8767891	8768155	4.23e-15	PAR2.1	8768211	8769051	+	3	promoter	-188
chrIII	12575728	12576202	4.3e-15	Y111B2A.9a	12559833	12575237	-	8	promoter	-728
chrIII	6344682	6345022	5.25e-15	C56G2.9	6342469	6343226	-	4	promoter	-1626
chrIII	6157917	6158254	6.46e-15	F42A10.3	6155041	6157667	-	4	promoter	-418
chrIII	3700901	3701926	6.93e-15	C14B1.1	3699829	3701433	-	4	prom_exon 1	19
chrIII	7973007	7973532	6.95e-15	F54H12.6	7972385	7973192	-	3	prom_exon 1	-77
chrIII	11371157	11371618	7.06e-15	T28D6.2	11368305	11371647	-	5	intronexon 1	259
chrIII	5024396	5024667	7.68e-15	R144.2a	5025367	5029303	+	9	promoter	-835
chrIII	6995652	6996178	1.06e-14	C06E8.3a	6996409	7002103	+	10	promoter	-494
chrIII	6452702	6453031	1.09e-14	T26A5.7a	6451288	6452292	-	4	promoter	-574
chrIII	11746501	11746943	1.28e-14	Y41C4A.14	11746920	11749848	+	7	prom_exon 1	-198
chrIII	833699	834181	1.4e-14	K02F3.4	834451	835600	+	4	promoter	-511
chrIII	6303054	6303384	1.51e-14	F47D12.9a	6299735	6302436	-	6	promoter	-783
chrIII	3619789	3621383	1.59e-14	C32A3.1b	3613283	3618501	-	5	promoter	-2085
chrIII	3471383	3471778	1.73e-14	C34C12.5	3471993	3473553	+	5	promoter	-412
chrIII	8446934	8447199	1.85e-14	C30C11.2	8447264	8448917	+	4	promoter	-197
chrIII	7530100	7530503	2.81e-14	C07H6.7	7529033	7534618	-	5	intron 2	4316
chrIII	1532817	1533331	2.88e-14	M01G5.5	1521512	1532070	-	8	promoter	-1004
chrIII	13549909	13550167	2.92e-14	Y76A2B.5	13546657	13548516	-	6	promoter	-1522
chrIII	96073	96619	4.62e-14	C29F9.8	95392	97725	-	8	intron 5	1379
chrIII	9344800	9345160	4.79e-14	K04H4.1b	9337056	9344291	-	10	promoter	-689
chrIII	7207934	7208195	6.19e-14	R151.3	7208376	7209677	+	4	promoter	-311
chrIII	7716533	7716874	7.13e-14	C03B8.1	7716687	7716997	+	3	intronexon 2	16
chrIII	8501309	8501578	9e-14	C04D8.1	8497951	8518306	+	15	intron 3	3492
chrIII	11352404	11353202	1.06e-13	T28D6.t1	11352900	11352973	+	1	prom_exon last	-97
chrIII	9861466	9862090	1.33e-13	K11H3.t2	9861496	9861578	-	1	prom_exon last	-200
chrIII	11481338	11482208	1.34e-13	Y66A7A.3	11479786	11480522	-	3	promoter	-1251
chrIII	10855392	10855732	1.46e-13	Y39A1C.1	10856699	10857975	+	3	promoter	-1137
chrIII	13720986	13721417	1.83e-13	W06F12.1c	13719175	13722975	+	6	exonintron 4	2026
chrIII	8678317	8678652	1.83e-13	B0523.t1	8678393	8678465	-	1	prom_exon last	-19
chrIII	6362238	6362751	1.89e-13	C56G2.1b	6363375	6365355	+	6	promoter	-880
chrIII	793687	793966	1.92e-13	B0412.5	789891	793496	-	2	promoter	-330
chrIII	7534612	7534983	1.93e-13	C07H6.7	7529033	7534618	-	5	prom_exon 1	-179
chrIII	9328360	9328981	1.94e-13	C40H1.3	9327200	9329260	-	6	intronexon 2	589
chrIII	1418752	1419038	1.99e-13	Y82E9BR.3a	1419206	1419626	+	2	promoter	-311
chrIII	4087632	4087963	1.99e-13	C03C10.1	4084761	4086460	-	8	promoter	-1337
chrIII	4356372	4356977	2.09e-13	B0285.7	4356652	4364562	+	8	prom_exon 1	22
chrIII	10624541	10624805	2.36e-13	Y39A1A.t1	10624614	10624686	-	1	prom_exon last	13
chrIII	5837448	5837972	2.61e-13	R12B2.6	5833970	5835705	-	3	promoter	-2005
chrIII	6206295	6206543	2.62e-13	C23G10.8	6202697	6206141	-	11	promoter	-278
chrIII	11833944	11834452	2.82e-13	Y56A3A.1	11831340	11846333	-	8	intron 5	12135
chrIII	5080728	5081266	2.97e-13	F54D8.2	5081692	5082815	+	3	promoter	-695
chrIII	2471884	2472224	3.73e-13	Y54F10AL.2a	2473868	2486400	+	18	promoter	-1814
chrIII	13292342	13293166	3.88e-13	Y43F4B.3	13291885	13292589	-	2	prom_exon 1	-165
chrIII	25398	25941	4.62e-13	H10E21.5	20754	23945	-	7	promoter	-1724
chrIII	8126876	8127280	4.85e-13	C14B9.6c	8111535	8125392	-	19	promoter	-1686
chrIII	1223768	1224187	4.91e-13	Y119D3B.17	1216676	1222062	-	8	promoter	-1915
chrIII	7531358	7531691	4.92e-13	C07H6.7	7529033	7534618	-	5	intron 2	3093
chrIII	12453066	12453481	6.29e-13	Y49E10.19	12446545	12453055	-	8	promoter	-218
chrIII	5720459	5721106	6.99e-13	B0336.1	5722829	5726697	+	9	promoter	-2046
chrIII	9700776	9701175	7.26e-13	C07A9.3b	9699885	9709763	+	9	intron 1	1090
chrIII	13672489	13672811	7.3e-13	ZK525.2	13672801	13674201	+	6	prom_exon 1	-151
chrIII	4508217	4508694	1e-12	C07G2.3a	4499425	4508049	-	8	promoter	-406
chrIII	9705098	9706178	1.04e-12	C07A9.3b	9699885	9709763	+	9	exonintron 4	5753
chrIII	6453449	6453963	1.1e-12	T26A5.5a	6454637	6459340	+	13	promoter	-931
chrIII	7497949	7498688	1.2e-12	C07H6.5	7496178	7497711	-	4	promoter	-607
chrIII	7153796	7154101	1.27e-12	K04G7.3	7146390	7153692	-	13	promoter	-256
chrIII	8227379	8227841	1.71e-12	C02F5.7b	8229784	8232052	+	7	promoter	-2174
chrIII	8158337	8158648	1.77e-12	D2007.5	8155993	8158086	-	7	promoter	-406
chrIII	12226044	12226291	1.79e-12	Y75B8A.19	12226538	12231989	+	6	promoter	-370
chrIII	9697225	9697610	1.99e-12	C07A9.2	9694696	9695236	-	3	promoter	-2181
chrIII	9620158	9620517	2.9e-12	F58A4.7a	9622389	9625805	+	6	promoter	-2051
chrIII	5721577	5722132	3.04e-12	B0336.1	5722829	5726697	+	9	promoter	-974
chrIII	8741442	8741708	3.12e-12	ZK370.5	8737940	8741310	-	8	promoter	-265
chrIII	9456079	9456427	3.43e-12	B0464.5a	9456533	9462403	+	12	promoter	-280
chrIII	2725288	2725607	3.69e-12	Y71H2AM.11	2718331	2725054	-	8	promoter	-393
chrIII	8093045	8093359	4.18e-12	K06H7.2	8093503	8096087	+	7	promoter	-301
chrIII	4313489	4313783	4.39e-12	H38K22.2a	4313917	4316447	+	4	promoter	-281
chrIII	2171833	2172581	4.6e-12	Y48G9A.16	2172446	2172472	+	1	prom_exon last	-239
chrIII	5906048	5906351	4.95e-12	C28H8.9a	5903829	5906063	-	7	prom_exon 1	-136
chrIII	12874638	12874919	5.08e-12	Y37D8A.10	12874899	12875496	+	2	prom_exon 1	-120
chrIII	2597023	2597383	6.28e-12	Y71H2B.10a	2584194	2597011	-	9	promoter	-192
chrIII	11236755	11237030	7.07e-12	Y47D3A.15	11237023	11237960	+	3	prom_exon 1	-130
chrIII	7141206	7141641	8.21e-12	B0280.15	7141312	7141421	+	1	prom_exon last	111
chrIII	13462877	13463488	8.61e-12	T27E9.1a	13462742	13463851	+	4	intronexon last	440
chrIII	10270759	10271053	9.39e-12	R01H10.8	10271203	10276604	+	10	promoter	-297
chrIII	8310236	8310517	1.06e-11	F10E9.3	8310918	8312296	+	3	promoter	-541
chrIII	3460128	3460520	1.13e-11	C34C12.8	3460395	3461409	+	5	intronexon 2	-71
chrIII	2170538	2171552	1.18e-11	Y48G9A.16	2172446	2172472	+	1	promoter	-1401
chrIII	10802008	10802282	1.22e-11	K11D9.3	10796778	10800971	-	8	promoter	-1174
chrIII	3862924	3863293	1.24e-11	C36A4.8	3853214	3862935	-	8	prom_exon 1	-173
chrIII	9238013	9238461	1.29e-11	T23G5.2	9231636	9236214	-	11	promoter	-2023
chrIII	8358215	8358451	1.5e-11	R05D3.4	8358537	8361999	+	9	promoter	-204
chrIII	2966525	2966869	1.73e-11	H05C05.2a	2962605	2965618	-	4	promoter	-1079
chrIII	7940845	7941152	1.8e-11	C29E4.12	7941075	7941456	+	2	prom_exon 1	-76
chrIII	6360034	6360476	1.92e-11	C56G2.1a	6353420	6365355	+	15	intron 10	6835
chrIII	6608103	6608438	1.96e-11	F20H11.3	6606759	6608037	-	4	promoter	-233
chrIII	8769254	8769537	2.08e-11	K02D10.1b	8769445	8775785	+	4	prom_exon 1	-49
chrIII	9780609	9780961	2.09e-11	R10E11.8	9781144	9781654	+	1	promoter	-359
chrIII	5603511	5603883	2.13e-11	C05D2.6	5600553	5603381	-	9	promoter	-316
chrIII	869595	870806	2.37e-11	T24C4.2	867499	869848	-	3	prom_exon 1	-352
chrIII	2753980	2754277	2.56e-11	Y71H2AM.15	2747226	2756350	-	13	intron 3	2221
chrIII	5698383	5698646	3.04e-11	B0336.4	5698637	5702001	+	7	prom_exon 1	-122
chrIII	11373875	11374702	3.13e-11	Y47D3B.10	11372916	11377851	-	7	intronexon 5	3562
chrIII	8636777	8637077	3.3e-11	F22B7.7	8634477	8637596	-	7	intron 1	669
chrIII	10470724	10471149	3.37e-11	D2045.6	10471114	10474761	+	6	prom_exon 1	-177
chrIII	9521653	9521954	3.37e-11	ZK1098.1	9521967	9525236	+	8	promoter	-163
chrIII	7524085	7524386	4.97e-11	C07H6.1	7521386	7524629	+	11	intron last	2849
chrIII	5855821	5856157	4.97e-11	F01F1.8a	5853765	5855631	-	6	promoter	-358
chrIII	2159192	2159537	5.19e-11	Y48G9A.12	2158609	2160330	-	7	intronexon 5	965
chrIII	2032381	2033018	5.33e-11	M01E10.t1	2032505	2032577	+	1	prom_exon last	194
chrIII	12178003	12178372	5.42e-11	Y75B8A.9a	12171369	12177114	-	7	promoter	-1073
chrIII	844147	844856	5.74e-11	K02F3.2	845851	850264	+	9	promoter	-1349
chrIII	4470815	4471136	5.82e-11	F56F3.t1	4470851	4470924	-	1	prom_exon last	-51
chrIII	8130373	8130635	7.31e-11	C14B9.10	8130781	8132233	+	2	promoter	-277
chrIII	598060	598486	7.62e-11	Y55B1AR.2a	588263	598102	-	6	prom_exon 1	-171
chrIII	10930786	10931096	8.64e-11	M142.5	10931081	10935875	+	6	prom_exon 1	-140
chrIII	11130319	11130564	9.92e-11	Y48A6C.5b	11131671	11135855	+	6	promoter	-1229
chrIII	3175058	3175320	1.07e-10	R148.3b	3175369	3182982	+	9	promoter	-180
chrIII	5872326	5872602	1.23e-10	F01F1.3	5873002	5874550	+	6	promoter	-538
chrIII	8163823	8164130	1.25e-10	C50C3.6	8164294	8172215	+	10	promoter	-317
chrIII	345416	345870	1.31e-10	W07B3.2d	344937	346858	-	4	exonintron 2	1215
chrIII	9239698	9240304	1.46e-10	T23G5.6	9240320	9241519	+	4	promoter	-319
chrIII	9859036	9859332	1.61e-10	K11H3.1a	9854193	9859023	-	7	promoter	-161
chrIII	13466175	13466438	1.75e-10	T27E9.4b	13466090	13470819	+	10	exonintron 2	216
chrIII	982027	982295	1.75e-10	R06B10.4b	983247	988273	+	7	promoter	-1086
chrIII	10731289	10731606	1.78e-10	W09D10.2	10722440	10729316	-	11	promoter	-2131
chrIII	1859629	1859921	1.92e-10	Y39A3CR.4	1859881	1860223	+	2	prom_exon 1	-106
chrIII	7374863	7375160	1.92e-10	T20B12.6a	7370349	7374643	-	11	promoter	-368
chrIII	4757043	4757392	2.57e-10	B0393.3	4757266	4759506	+	5	prom_exon 1	-48
chrIII	10520345	10521016	3.29e-10	T21C12.1a	10520842	10532428	+	22	prom_exon 1	-161
chrIII	6463341	6463738	3.33e-10	T26A5.9	6463150	6463700	-	2	prom_exon 1	160
chrIII	343428	344231	3.42e-10	Y50D7A.8	336015	343221	-	4	promoter	-608
chrIII	1142643	1143168	3.43e-10	Y71D11A.2a	1143177	1145132	+	5	promoter	-271
chrIII	5172523	5172830	3.5e-10	K10D2.5	5172745	5173192	+	3	prom_exon 1	-68
chrIII	13771111	13771398	4.84e-10	K08E3.7	13771042	13772762	+	7	intronexon 3	212
chrIII	10599633	10599893	5.04e-10	Y39A1A.1a	10596829	10600048	-	4	intron 1	285
chrIII	8668708	8669121	5.16e-10	F22B7.10	8659864	8667372	-	13	promoter	-1542
chrIII	11412359	11412667	5.4e-10	Y47D3B.5	11410619	11423356	+	22	intron 1	1894
chrIII	5591762	5592064	5.4e-10	F56D2.1	5592109	5594083	+	10	promoter	-196
chrIII	11119245	11119510	7.12e-10	Y48A6C.4	11119675	11122997	+	7	promoter	-297
chrIII	10707008	10707270	7.38e-10	Y39A1A.21	10700664	10706670	-	4	promoter	-469
chrIII	13256437	13256670	7.53e-10	F56A8.3a	13256415	13262048	+	8	intronexon 2	138
chrIII	12971785	12972040	7.54e-10	Y39E4A.3	12967733	12971332	-	4	promoter	-580
chrIII	3456287	3456569	7.97e-10	C34C12.2	3456584	3460030	+	7	promoter	-156
chrIII	3389513	3389956	8.21e-10	C56G7.3	3389908	3392426	+	5	prom_exon 1	-173
chrIII	8109418	8109747	8.78e-10	C14B9.t2	8109521	8109643	+	2	exonintron last	61
chrIII	8921983	8922328	9.07e-10	ZK637.12	8924289	8925156	+	5	promoter	-2133
chrIII	8410554	8410947	9.08e-10	ZK353.9	8409406	8411762	+	4	intronexon 3	1344
chrIII	5503148	5503562	9.08e-10	R02F2.1d	5504627	5505697	+	4	promoter	-1272
chrIII	7711923	7712218	9.85e-10	C03B8.3	7712372	7712867	+	3	promoter	-301
chrIII	8268271	8268546	1.21e-09	F09G8.7	8267858	8268266	-	2	promoter	-142
chrIII	5958025	5958412	1.3e-09	F25B5.7a	5953654	5958156	-	7	prom_exon 1	-62
chrIII	502638	502960	1.3e-09	F30H5.4	502800	502887	+	1	prom_exon last	-1
chrIII	3599833	3600199	1.42e-09	C48D5.2b	3599182	3611545	+	10	intron 1	834
chrIII	10379621	10379940	1.44e-09	C38H2.2	10381666	10384641	+	8	promoter	-1885
chrIII	7031954	7032398	1.44e-09	F11H8.t1	7030483	7030555	-	1	promoter	-1621
chrIII	3650734	3650975	1.67e-09	C46F11.2a	3650953	3652854	+	5	prom_exon 1	-98
chrIII	5228007	5228249	1.84e-09	C34E10.6	5228383	5230191	+	5	promoter	-255
chrIII	8020952	8021223	2.14e-09	F44B9.6	8017043	8020792	-	10	promoter	-295
chrIII	10203125	10203441	2.32e-09	T20G5.1	10203756	10209291	+	10	promoter	-473
chrIII	9545943	9546387	2.52e-09	ZK1098.10b	9546250	9556007	+	20	prom_exon 1	-85
chrIII	9153801	9154073	2.75e-09	F54G8.4	9147507	9153705	-	12	promoter	-232
chrIII	6961942	6962178	2.87e-09	F57B9.1	6962097	6963133	+	5	prom_exon 1	-37
chrIII	4357388	4357961	2.98e-09	B0285.7	4356652	4364562	+	8	intron 1	1022
chrIII	10848792	10849056	3.04e-09	R17.1	10847617	10848540	-	2	promoter	-384
chrIII	10552627	10552890	3.04e-09	T21C12.7	10551051	10551493	-	2	promoter	-1265
chrIII	7506929	7507226	3.1e-09	C07H6.3	7508112	7515083	+	16	promoter	-1034
chrIII	5565718	5566390	3.46e-09	F09F7.2a	5565084	5566911	+	4	intron 2	970
chrIII	4193653	4194276	3.47e-09	R74.3	4194022	4194921	+	3	intronexon 2	-57
chrIII	6744455	6744762	3.47e-09	K07E12.1a	6746409	6794384	+	46	promoter	-1800
chrIII	10505167	10505431	3.47e-09	F43D9.5	10503949	10505027	-	6	promoter	-272
chrIII	10318725	10318990	3.59e-09	T07C4.10a	10318967	10325409	+	11	prom_exon 1	-109
chrIII	12687968	12688197	4.9e-09	Y111B2A.19	12688197	12697275	+	9	promoter	-114
chrIII	11657177	11657418	4.9e-09	Y41C4A.4c	11657638	11693426	+	7	promoter	-340
chrIII	3067972	3068257	5.39e-09	H06I04.4a	3068324	3069151	+	3	promoter	-209
chrIII	9629577	9630021	5.57e-09	F58A4.9	9629241	9629771	-	3	prom_exon 1	-28
chrIII	11466757	11467190	5.58e-09	Y47D3B.9	11463758	11470677	-	9	intron 4	3703
chrIII	8425034	8425408	6e-09	ZK1236.2	8426248	8428174	+	4	promoter	-1027
chrIII	13268729	13269035	6.5e-09	F56A8.6	13266525	13268387	-	5	promoter	-495
chrIII	12611409	12611655	6.79e-09	Y111B2A.12	12609164	12617797	+	5	intron last	2368
chrIII	10658447	10659311	7.28e-09	Y39A1A.15d	10655651	10677027	+	3	intron 1	3228
chrIII	12003179	12003508	7.94e-09	Y56A3A.33	11999368	12002812	-	6	promoter	-531
chrIII	5572836	5573168	8.3e-09	F09F7.1	5573946	5576637	+	7	promoter	-944
chrIII	3404455	3404744	8.83e-09	F59A2.5	3404864	3405395	+	3	promoter	-264
chrIII	3065918	3066237	9.21e-09	H06I04.6a	3061756	3064312	-	4	promoter	-1765
chrIII	11066697	11067040	9.32e-09	W09D6.t1	11066899	11066971	+	1	prom_exon last	-30
chrIII	6170062	6170357	9.43e-09	F42A10.4b	6165227	6168469	-	5	promoter	-1740
chrIII	5068853	5069097	9.95e-09	C45G9.2	5069113	5070267	+	7	promoter	-138
chrIII	5552284	5552517	1.14e-08	F09F7.6	5551274	5552068	-	2	promoter	-332
chrIII	4369322	4369792	1.16e-08	B0285.10	4371114	4372789	+	6	promoter	-1557
chrIII	3447026	3447718	1.31e-08	K01A11.3	3447124	3452535	-	14	exonintron last	5163
chrIII	9621870	9622286	1.38e-08	F58A4.7a	9622389	9625805	+	6	promoter	-311
chrIII	11455160	11455678	1.43e-08	Y47D3B.11	11456798	11462393	+	6	promoter	-1379
chrIII	4796085	4796369	1.44e-08	C38D4.5	4796875	4802538	+	12	promoter	-648
chrIII	5546448	5546862	1.51e-08	F09F7.5b	5547084	5551066	+	8	promoter	-429
chrIII	5707956	5708402	1.82e-08	B0336.11a	5706980	5709271	-	10	exonintron 5	1092
chrIII	5308313	5308586	2.25e-08	F52C9.7	5308557	5311033	+	7	prom_exon 1	-107
chrIII	3248701	3248955	2.25e-08	Y53G8AL.2	3241852	3248562	-	7	promoter	-266
chrIII	5692707	5692993	2.4e-08	B0336.5	5692961	5693738	+	4	prom_exon 1	-111
chrIII	12429145	12429939	2.72e-08	Y49E10.15	12429165	12429485	-	2	prom_exon 1	-57
chrIII	11981499	11981729	2.82e-08	Y56A3A.31	11982437	11989381	+	5	promoter	-823
chrIII	10633939	10634288	2.96e-08	Y39A1A.9	10630495	10634797	-	7	exonintron 2	683
chrIII	8739763	8740087	3.27e-08	ZK370.5	8737940	8741310	-	8	intron 4	1385
chrIII	6231037	6231372	3.46e-08	T12A2.15a	6224555	6229320	-	15	promoter	-1884
chrIII	11834728	11835177	3.58e-08	Y56A3A.1	11831340	11846333	-	8	intron 5	11380
chrIII	7928571	7929288	3.65e-08	C29E4.4	7926869	7932745	+	11	intronexon 5	2060
chrIII	6444380	6444656	3.81e-08	C05D11.13	6443050	6443907	-	2	promoter	-611
chrIII	12351265	12351522	3.83e-08	Y75B8A.31	12351518	12354732	+	6	prom_exon 1	-124
chrIII	13071326	13071845	3.94e-08	Y39E4B.6	13070520	13073539	+	4	exonintron last	1065
chrIII	10407256	10407518	4.1e-08	M03C11.4	10405715	10407556	-	5	exon 1	169
chrIII	9082996	9083352	4.91e-08	F02A9.2	9080374	9081079	-	4	promoter	-2095
chrIII	10506824	10507291	5.23e-08	F43D9.3	10506915	10512536	+	13	intronexon 4	142
chrIII	6364152	6364766	5.44e-08	C56G2.1b	6363375	6365355	+	6	intronexon 5	1084
chrIII	95053	95322	5.52e-08	C29F9.7	89641	94802	-	8	promoter	-385
chrIII	6887475	6887846	5.73e-08	K04C2.t3	6887659	6887732	-	1	prom_exon last	71
chrIII	11054536	11055255	5.73e-08	Y48A6B.13	11056117	11061714	+	6	promoter	-1221
chrIII	4689641	4689925	5.99e-08	T04A8.5	4689307	4692041	+	7	intron 1	476
chrIII	8829187	8829449	5.99e-08	F44E2.3	8827394	8829185	-	6	promoter	-133
chrIII	7189726	7189968	6.16e-08	F37C12.11	7189132	7189547	-	3	promoter	-300
chrIII	4332603	4332833	6.18e-08	B0285.1	4333365	4340202	+	13	promoter	-647
chrIII	11920235	11920498	6.24e-08	Y56A3A.21	11920612	11921278	+	3	promoter	-245
chrIII	8125239	8125479	6.25e-08	C14B9.6c	8111535	8125392	-	19	prom_exon 1	33
chrIII	10628347	10628565	7.91e-08	Y39A1A.8	10626021	10628299	-	6	promoter	-157
chrIII	7376152	7376551	8.51e-08	T20B12.6a	7370349	7374643	-	11	promoter	-1708
chrIII	5118955	5119401	8.61e-08	F21H11.2a	5109872	5130499	+	33	exonintron 22	9306
chrIII	8022053	8022286	9.77e-08	F44B9.2	8022384	8025049	+	10	promoter	-214
chrIII	12978760	12979028	9.97e-08	ZK1010.3	12978463	12979624	+	4	intronexon 3	431
chrIII	2375957	2376222	9.97e-08	H14E04.2c	2376187	2384558	+	11	prom_exon 1	-97
chrIII	4404410	4404653	9.98e-08	R07E5.3	4404757	4406045	+	4	promoter	-225
chrIII	11141602	11141856	9.98e-08	Y47D3A.1	11139133	11141508	-	6	promoter	-221
chrIII	4523420	4523718	1.16e-07	F25F2.2	4520423	4536626	+	18	intron 6	3146
chrIII	4587079	4587493	1.16e-07	F35G12.7	4586716	4587200	-	4	prom_exon 1	-86
chrIII	8847707	8847916	1.17e-07	F44E2.7c	8845997	8847506	-	5	promoter	-305
chrIII	772813	773051	1.17e-07	F42G9.2	773408	774060	+	2	promoter	-476
chrIII	7021282	7021508	1.32e-07	F11H8.1	7021815	7023492	+	8	promoter	-420
chrIII	5025187	5025693	1.36e-07	R144.2a	5025367	5029303	+	9	prom_exon 1	73
chrIII	8112678	8113057	1.41e-07	C14B9.6c	8111535	8125392	-	19	exonintron 16	12524
chrIII	5949815	5950249	1.51e-07	F25B5.3a	5950394	5953166	+	4	promoter	-362
chrIII	13275723	13276043	1.54e-07	F56A8.7b	13276880	13283382	+	8	promoter	-997
chrIII	10117859	10118127	1.6e-07	ZK1128.3	10116850	10118761	-	8	intronexon 3	768
chrIII	7116620	7116922	1.6e-07	B0280.8	7112570	7115356	-	7	promoter	-1415
chrIII	4542427	4542629	1.67e-07	M88.2	4541503	4542411	-	5	promoter	-117
chrIII	10660259	10660778	1.71e-07	Y39A1A.15d	10655651	10677027	+	3	intron 1	4867
chrIII	3822015	3822231	1.95e-07	R13G10.2	3823008	3826099	+	6	promoter	-885
chrIII	11918176	11918405	2.18e-07	Y56A3A.18	11917817	11918585	-	2	intron last	294
chrIII	10818253	10818562	2.19e-07	K11D9.2b	10812195	10816683	-	8	promoter	-1724
chrIII	8850631	8850890	2.35e-07	F44E2.9	8850005	8850429	-	2	promoter	-331
chrIII	5349273	5349535	2.36e-07	Y32H12A.2	5346257	5349315	-	7	prom_exon 1	-89
chrIII	5405661	5405913	2.5e-07	W03A5.2	5406526	5407923	+	5	promoter	-739
chrIII	86418	86669	2.5e-07	F54C4.3	70526	86376	-	17	promoter	-167
chrIII	9012207	9012523	2.55e-07	F59B2.9	9010645	9012217	-	4	prom_exon 1	-148
chrIII	4720880	4721127	2.56e-07	T04A8.14	4715548	4720627	-	11	promoter	-376
chrIII	5980513	5980812	2.95e-07	T04C9.6	5976795	5979803	-	9	promoter	-859
chrIII	11659876	11660131	3.27e-07	Y41C4A.4c	11657638	11693426	+	7	intron 1	2365
chrIII	9152882	9153318	3.78e-07	F54G8.4	9147507	9153705	-	12	exonintron 1	605
chrIII	12399724	12400043	3.81e-07	Y49E10.t1	12399779	12399851	-	1	prom_exon last	-32
chrIII	8887198	8887455	3.81e-07	ZK637.2	8887656	8889850	+	3	promoter	-329
chrIII	8696693	8696907	3.87e-07	B0303.7	8693551	8699093	+	5	intron 1	3249
chrIII	9507765	9507987	3.87e-07	F55H2.2	9507999	9509302	+	5	promoter	-123
chrIII	8297557	8297799	4.03e-07	F10E9.6a	8293960	8305483	+	9	intron 1	3718
chrIII	9630615	9630976	4.06e-07	F58A4.10	9630366	9631055	-	5	exonintron 1	259
chrIII	11290505	11290769	4.11e-07	Y47D3A.26	11290814	11305773	+	20	promoter	-177
chrIII	9010009	9010435	4.18e-07	F59B2.8	9007875	9010023	-	4	prom_exon 1	-199
chrIII	7198886	7199090	4.81e-07	R151.9	7198203	7198805	-	4	promoter	-183
chrIII	3070105	3070310	4.82e-07	H06I04.3a	3070541	3085038	+	10	promoter	-333
chrIII	1930542	1931111	5e-07	F53A3.4	1931971	1939319	+	5	promoter	-1144
chrIII	4191314	4191544	5.48e-07	R74.4	4191532	4193129	+	5	prom_exon 1	-103
chrIII	2815083	2815329	5.48e-07	Y71H2AM.23	2812311	2814926	-	4	promoter	-280
chrIII	11425281	11425737	5.76e-07	Y47D3B.6	11427098	11428049	+	3	promoter	-1589
chrIII	2418181	2418520	5.77e-07	W04B5.3b	2418501	2423847	+	12	prom_exon 1	-150
chrIII	5504215	5504463	6.23e-07	R02F2.1d	5504627	5505697	+	4	promoter	-288
chrIII	6551768	6552017	6.24e-07	C09E7.7	6546843	6551163	-	17	promoter	-729
chrIII	4195484	4195955	6.31e-07	R74.5a	4197268	4201796	+	6	promoter	-1548
chrIII	4094555	4095240	6.32e-07	C03C10.3	4093485	4094859	-	4	prom_exon 1	-38
chrIII	10868922	10869156	6.33e-07	C44B9.1	10869264	10873137	+	6	promoter	-225
chrIII	8288426	8288795	6.52e-07	F10E9.6c	8279019	8305483	+	11	intron 2	9591
chrIII	4578408	4578676	6.53e-07	F35G12.3a	4572080	4578392	-	17	promoter	-150
chrIII	10153115	10153369	6.54e-07	K08E5.2a	10152732	10157334	+	8	intron 2	510
chrIII	89247	89505	6.56e-07	F54C4.4	86778	87258	-	3	promoter	-2118
chrIII	8650235	8650486	6.57e-07	F22B7.t5	8650278	8650350	-	1	prom_exon last	-10
chrIII	2698820	2699027	6.85e-07	Y71H2AM.9	2693542	2700134	-	9	intron 1	1210
chrIII	6288207	6288367	7.17e-07	F47D12.6	6286637	6287185	-	3	promoter	-1102
chrIII	6420191	6420708	7.83e-07	C05D11.7b	6416081	6419389	-	7	promoter	-1060
chrIII	9747140	9747458	8.3e-07	T05G5.3	9747364	9748559	+	5	prom_exon 1	-65
chrIII	4917987	4918244	8.66e-07	F26F4.11	4917326	4917966	-	3	promoter	-149
chrIII	2401229	2401396	8.68e-07	H14E04.5	2394390	2401196	-	7	promoter	-116
chrIII	12453974	12454228	9.21e-07	Y49E10.19	12446545	12453055	-	8	promoter	-1046
chrIII	4004278	4004505	9.69e-07	C36E8.1	3999633	4003869	-	9	promoter	-522
chrIII	12273501	12273719	9.74e-07	Y75B8A.24	12251567	12273551	-	15	prom_exon 1	-59
chrIII	9109496	9110084	9.9e-07	ZK507.6	9107155	9109104	-	6	promoter	-686
chrIV	3231326	3234033	1.68e-123	Y67D8A.4	3233315	3233335	+	1	prom_exon last	-635
chrIV	14032407	14034900	2.61e-123	Y37A1B.16	14033998	14034022	+	1	prom_exon last	-344
chrIV	12615173	12615974	6.59e-91	Y55D9A.1b	12606080	12614696	-	10	promoter	-877
chrIV	1107195	1109426	2.77e-84	C44B12.2	1107454	1110573	+	6	intronexon 4	856
chrIV	13826191	13826741	4.86e-84	H08M01.2a	13827875	13844687	+	20	promoter	-1409
chrIV	10821390	10822383	2.4e-75	R13.1	10822636	10824970	+	7	promoter	-749
chrIV	7099289	7099850	1.22e-71	ZC477.4	7098531	7098774	-	1	promoter	-795
chrIV	2136584	2137101	1.13e-68	C54E4.2b	2136966	2146325	+	8	prom_exon 1	-123
chrIV	8431628	8433439	2.01e-65	T26A8.1	8433129	8437559	+	11	intronexon 3	-595
chrIV	2665334	2665943	2.89e-65	Y69A2AR.31	2650494	2664575	-	18	promoter	-1063
chrIV	10503549	10504503	2.01e-62	C02F4.3	10502444	10504015	+	2	exonintron last	1582
chrIV	11063691	11064388	6.92e-61	Y5F2A.1	11063599	11064092	-	3	prom_exon 1	52
chrIV	10957493	10958535	4.59e-58	Y69E1A.5	10956934	10957619	-	3	prom_exon 1	-395
chrIV	9107468	9108188	2.28e-57	C01F6.5	9108931	9109652	+	2	promoter	-1103
chrIV	13029060	13031752	9.88e-57	F49E11.1a	13031309	13033927	+	5	promoter	-903
chrIV	1104514	1105508	1e-55	C44B12.3	1104915	1105279	+	2	exonintron last	96
chrIV	8067810	8068704	4.36e-53	C18F3.2	8062456	8082750	+	16	intron 6	5801
chrIV	16400469	16401463	6.46e-53	Y65A5A.t4	16400862	16400934	+	1	prom_exon last	104
chrIV	6645767	6646698	6.61e-52	C01B10.5e	6646403	6646523	+	1	prom_exon last	-170
chrIV	10180162	10180640	3.35e-50	K04D7.3	10180644	10183734	+	7	promoter	-243
chrIV	7390188	7390813	3.42e-50	T12B3.4	7385069	7388916	-	7	promoter	-1584
chrIV	11593304	11594919	1.13e-47	F40F11.2	11594300	11601031	+	11	exonintron 2	-188
chrIV	16490745	16493401	4.25e-47	Y51H4A.2	16493393	16494476	-	3	intronexon last	2403
chrIV	8782120	8782680	5.25e-47	C33D9.5	8778708	8780860	-	4	promoter	-1540
chrIV	10935348	10936422	5.36e-46	ZK593.6	10934739	10935801	-	3	prom_exon 1	-84
chrIV	4446312	4448794	8.29e-46	R08C7.2b	4447330	4448487	+	4	exonintron last	223
chrIV	5847969	5848322	8.81e-46	C06E7.1c	5848678	5848962	+	2	promoter	-532
chrIV	5593713	5594385	2.08e-45	F26D12.1a	5584675	5609620	+	10	intron 1	9374
chrIV	5507693	5508185	2.05e-44	B0273.4a	5495921	5516256	-	8	intron 2	8317
chrIV	7428947	7429397	8.59e-43	B0496.3a	7431337	7444350	+	28	promoter	-2165
chrIV	7941728	7942499	1.51e-42	F20D12.5	7940007	7940795	-	4	promoter	-1318
chrIV	10697108	10697858	2.37e-42	R102.5b	10695412	10697046	-	4	promoter	-437
chrIV	3742244	3742842	2.78e-42	Y37E11AR.2	3744137	3747214	+	6	promoter	-1594
chrIV	2408461	2408884	5.35e-42	Y38F2AR.12	2408033	2412414	-	5	intron last	3741
chrIV	11857068	11857641	4.97e-41	F38H4.8	11855122	11856317	-	6	promoter	-1037
chrIV	16382024	16382582	7.09e-40	Y7A9D.1	16381521	16382144	-	2	prom_exon 1	-159
chrIV	5172067	5172584	1.52e-39	W03F8.5	5173327	5179267	+	7	promoter	-1001
chrIV	12833681	12834656	1.61e-39	M02B1.3	12836501	12840000	+	6	promoter	-2332
chrIV	11025865	11026441	3.25e-38	F36H1.7	11026049	11026072	-	1	prom_exon last	-81
chrIV	15472447	15474226	1.69e-37	Y73F8A.26	15473701	15477025	+	7	prom_exon 1	-364
chrIV	7098430	7099008	1.74e-37	ZC477.4	7098531	7098774	-	1	prom_exon last	55
chrIV	1595704	1596249	4.02e-37	Y41D4B.19a	1590897	1595809	-	5	prom_exon 1	-167
chrIV	11565997	11566503	3.59e-36	F12F6.6	11562407	11566167	-	9	prom_exon 1	-83
chrIV	5526667	5527396	7.74e-35	B0273.4b	5495921	5528330	-	9	intron 1	1298
chrIV	7790113	7791559	1.38e-34	C33H5.12a	7790092	7791217	-	5	prom_exon 1	381
chrIV	11922004	11922606	1.71e-34	ZK822.1	11918121	11921575	-	8	promoter	-730
chrIV	390335	390697	2.99e-34	T07A9.10	390605	393038	+	8	intronexon 2	-89
chrIV	8333306	8334833	6.63e-34	F17E9.12	8333659	8333971	-	1	prom_exon last	-98
chrIV	607569	608037	1.07e-33	C18H7.2b	606449	613107	+	6	intron 1	1354
chrIV	14128205	14128616	1.5e-33	H12I19.1	14129365	14131036	+	5	promoter	-954
chrIV	12613890	12614288	4.73e-33	Y55D9A.1b	12606080	12614696	-	10	exonintron 1	607
chrIV	16169695	16171072	1.81e-32	Y105C5B.28	16167863	16170645	-	5	prom_exon 1	261
chrIV	12032285	12032900	3.18e-32	T12G3.6	12030232	12031248	-	4	promoter	-1344
chrIV	12268367	12268726	1.92e-31	C42C1.2	12265584	12268283	-	10	promoter	-263
chrIV	4506604	4507063	1e-30	ZK180.2	4501952	4505714	-	7	promoter	-1119
chrIV	313073	313703	2.1e-30	K02D7.2	311551	313697	-	4	prom_exon 1	309
chrIV	1659101	1659450	2.16e-30	Y41D4B.5	1659707	1659960	+	2	promoter	-431
chrIV	11082731	11083667	3.99e-30	M7.2	11084105	11085837	+	5	promoter	-906
chrIV	654793	655102	7.34e-30	K11H12.2	653543	654577	-	3	promoter	-370
chrIV	12854405	12854916	7.72e-30	ZK896.9	12855532	12859350	+	8	promoter	-871
chrIV	13557306	13557824	1.24e-29	Y45F10B.13	13549736	13561563	-	12	intronexon 5	3998
chrIV	9538218	9538958	4.91e-29	F56H11.1c	9540834	9545094	+	15	promoter	-2246
chrIV	7487308	7488623	1.34e-28	F55G1.11	7487670	7488027	-	1	prom_exon last	61
chrIV	1761517	1761900	1.17e-27	Y41D4A.7	1755847	1761689	-	5	prom_exon 1	-19
chrIV	7235327	7235816	1.74e-27	D2024.3	7237717	7239886	+	4	promoter	-2145
chrIV	8762505	8762885	2.04e-27	F20C5.2b	8755267	8761984	-	20	promoter	-711
chrIV	11692150	11692782	2.34e-27	ZK792.6	11689021	11691053	-	4	promoter	-1413
chrIV	7849279	7849594	3.27e-27	C06A6.2b	7846630	7853910	+	10	intron 5	2806
chrIV	8629484	8630175	1.18e-26	F42A9.1b	8631420	8643305	+	20	promoter	-1590
chrIV	10665575	10666055	1.39e-26	K08C7.3b	10666810	10679180	+	14	promoter	-995
chrIV	10155619	10156385	1.87e-26	T14G10.4	10156181	10156713	+	3	prom_exon 1	-179
chrIV	740644	741192	2.88e-26	Y55F3C.3	742315	752934	+	13	promoter	-1397
chrIV	3029869	3030304	7.41e-26	Y54G2A.29	3023630	3028935	-	8	promoter	-1151
chrIV	13021505	13022126	8.19e-26	F49E11.1b	13009133	13034494	+	11	intron 4	12682
chrIV	6756266	6756830	1.17e-25	H34C03.2	6757332	6761766	+	12	promoter	-784
chrIV	13881782	13882185	2.07e-25	B0513.3	13882216	13882559	+	2	promoter	-232
chrIV	12215853	12216303	3.26e-25	F35G2.4	12211188	12215963	-	11	prom_exon 1	-115
chrIV	9977552	9977944	3.32e-25	C47E12.8	9978163	9980687	+	7	promoter	-415
chrIV	14506973	14507420	4.01e-25	Y57G11A.3	14500383	14505112	-	6	promoter	-2084
chrIV	6323605	6324049	6.05e-25	Y73B6BL.6	6324334	6325425	+	3	promoter	-507
chrIV	13887082	13888330	7.67e-25	B0513.1	13888185	13892333	+	7	prom_exon 1	-479
chrIV	5973729	5974666	9.34e-25	B0350.2b	5975565	5985171	+	12	promoter	-1367
chrIV	8986729	8987077	1.01e-24	C53B4.7a	8987260	8990260	+	6	promoter	-357
chrIV	3227464	3227923	2.01e-24	Y67D8A.1	3225611	3251981	+	16	intron 1	2082
chrIV	5963935	5964916	2.29e-24	B0350.3	5965471	5966031	+	4	promoter	-1045
chrIV	10666477	10666862	3.12e-24	K08C7.3b	10666810	10679180	+	14	prom_exon 1	-140
chrIV	2603415	2604097	3.8e-24	Y69A2AR.7b	2603246	2606877	+	4	intron 1	510
chrIV	11571283	11572006	4.71e-24	F12F6.5	11570518	11578334	+	6	intron 1	1126
chrIV	365043	366162	5.36e-24	Y66H1B.2	359583	364340	-	9	promoter	-1262
chrIV	16388064	16389429	6.6e-24	Y7A9D.t1	16388422	16388494	+	1	prom_exon last	324
chrIV	12010394	12010810	9.46e-24	ZK617.1a	11973626	12010856	-	31	intronexon 1	254
chrIV	8476204	8476591	1.01e-23	C28C12.7a	8477170	8478116	+	5	promoter	-772
chrIV	16397925	16399259	1.11e-23	Y65A5A.t1	16398350	16398422	+	1	prom_exon last	242
chrIV	11068260	11068680	1.29e-23	Y5F2A.3	11069364	11070236	+	3	promoter	-894
chrIV	12685830	12686236	1.32e-23	T23B5.1	12677774	12684355	-	10	promoter	-1678
chrIV	143815	144204	2.34e-23	F29C4.t1	143981	144054	+	1	prom_exon last	28
chrIV	3855862	3856537	2.51e-23	F28F9.1	3855849	3861124	+	7	exonintron 1	350
chrIV	6013866	6014270	5.13e-23	C46G7.2	6015186	6017667	+	6	promoter	-1118
chrIV	9444302	9445323	2.91e-22	F38E11.10	9444624	9444746	+	1	prom_exon last	188
chrIV	4019814	4020875	3.66e-22	W02C12.3a	4015758	4018981	-	10	promoter	-1363
chrIV	1823944	1824484	4.57e-22	K07A9.2	1824531	1833603	+	7	promoter	-317
chrIV	8757559	8758081	1.16e-21	F20C5.2b	8755267	8761984	-	20	exonintron 12	4164
chrIV	2599648	2600008	1.28e-21	Y69A2AR.7a	2601152	2607039	+	6	promoter	-1324
chrIV	7084801	7085090	1.28e-21	Y43B11AR.4	7083724	7084651	-	3	promoter	-294
chrIV	6097070	6097957	1.6e-21	K08B4.1b	6095404	6110104	+	12	intron 1	2109
chrIV	15646360	15646911	2.71e-21	Y105C5A.14	15646120	15651759	-	11	exonintron 8	5123
chrIV	12391154	12391443	5.07e-21	F28D1.11	12391568	12392008	+	3	promoter	-269
chrIV	8533192	8533779	1.94e-20	C09G4.2a	8522659	8537727	+	11	intron 5	10826
chrIV	3294627	3294911	2.29e-20	W08E12.7	3295146	3296523	+	5	promoter	-377
chrIV	7486054	7486657	3.41e-20	F55G1.10	7485823	7486207	-	1	prom_exon last	-148
chrIV	1106034	1106392	3.96e-20	C44B12.2	1107454	1110573	+	6	promoter	-1241
chrIV	11743855	11744660	1.55e-19	T12A7.1	11745651	11748564	+	8	promoter	-1393
chrIV	17278256	17279807	2.11e-19	F26D10.3	17278924	17281146	+	4	intronexon 2	107
chrIV	8121024	8121570	2.56e-19	F42G8.8	8119187	8122227	+	9	exonintron last	2110
chrIV	4749936	4750346	3.91e-19	Y17G9B.5	4750242	4751437	+	4	prom_exon 1	-101
chrIV	12057451	12058407	5.18e-19	K08E4.3	12057514	12059617	+	5	exonintron 3	415
chrIV	13179123	13179606	5.36e-19	F09E8.7	13174250	13179122	-	8	promoter	-242
chrIV	314500	314839	5.48e-19	K02D7.2	311551	313697	-	4	promoter	-972
chrIV	8136154	8136683	1.06e-18	F42G8.12	8134142	8136027	-	8	promoter	-391
chrIV	385237	385794	1.33e-18	T07A9.11	385908	387606	+	6	promoter	-392
chrIV	4645199	4645710	1.74e-18	F29B9.8	4647682	4649493	+	8	promoter	-2227
chrIV	3276234	3277814	2.26e-18	T26C12.3	3266018	3277147	-	8	prom_exon 1	123
chrIV	4390509	4390858	3.12e-18	Y24D9A.4a	4389174	4390563	-	5	prom_exon 1	-120
chrIV	5665335	5665683	4.69e-18	T19E7.3	5661330	5664408	-	7	promoter	-1101
chrIV	13703897	13704388	4.7e-18	T23G4.1	13701748	13703930	-	4	prom_exon 1	-212
chrIV	7817789	7818283	5.53e-18	T14A8.1	7818251	7820735	+	3	prom_exon 1	-215
chrIV	264088	264714	7.69e-18	T21D12.4	262008	264224	-	7	prom_exon 1	-177
chrIV	5986546	5987848	8.64e-18	B0350.2c	5975565	5987254	+	14	exonintron last	11632
chrIV	9316009	9316376	1.68e-17	F49C12.9	9314952	9316090	-	4	prom_exon 1	-102
chrIV	13386069	13386425	2.31e-17	Y62E10A.12	13387443	13389010	+	3	promoter	-1196
chrIV	10852475	10852754	2.91e-17	T11G6.4	10850166	10851906	-	8	promoter	-708
chrIV	6555913	6556271	3.11e-17	C43G2.1	6552890	6555421	-	7	promoter	-671
chrIV	11111947	11112250	3.22e-17	T05E11.1	11110193	11111022	-	4	promoter	-1076
chrIV	4445716	4446089	3.68e-17	R08C7.10a	4442624	4445739	-	13	prom_exon 1	-163
chrIV	840930	841256	5.54e-17	Y55F3BR.7	840834	842124	-	4	exonintron last	1031
chrIV	15274036	15274488	5.54e-17	Y73F8A.6	15270265	15275729	-	3	intron 1	1467
chrIV	9645228	9645553	6.34e-17	F58G6.1	9644669	9647674	-	12	intronexon 10	2283
chrIV	620270	620761	7.79e-17	C05G6.t1	620487	620560	+	1	prom_exon last	28
chrIV	7095547	7096396	1.36e-16	ZC477.9a	7085677	7094256	-	16	promoter	-1715
chrIV	10918916	10919593	1.6e-16	ZK593.4	10920082	10926166	+	10	promoter	-827
chrIV	6601796	6603629	1.67e-16	F15B10.3	6603278	6603848	+	2	intronexon last	-565
chrIV	2388939	2389300	1.86e-16	Y38F2AR.2	2389462	2390128	+	3	promoter	-342
chrIV	11779068	11779369	2.12e-16	T12A7.5	11779270	11786834	+	20	prom_exon 1	-51
chrIV	7406610	7407085	2.2e-16	C48A7.1b	7405571	7417899	+	17	intron 2	1276
chrIV	5811089	5811513	2.2e-16	C31H1.7	5808570	5810294	-	2	promoter	-1007
chrIV	11489487	11490239	2.72e-16	H21P03.3a	11482980	11487884	-	7	promoter	-1979
chrIV	5133757	5134360	4.13e-16	AC7.2a	5127397	5133766	-	8	prom_exon 1	-292
chrIV	7039466	7039776	4.4e-16	C06G3.10	7037072	7039537	-	9	prom_exon 1	-84
chrIV	17215091	17215404	4.4e-16	Y116A8B.1	17216261	17217313	+	3	promoter	-1013
chrIV	7816505	7817078	9.21e-16	C33H5.18b	7813174	7815722	-	8	promoter	-1069
chrIV	14464111	14464402	9.25e-16	LLC1.3	14464494	14468778	+	8	promoter	-237
chrIV	8182446	8182963	1.08e-15	C07G1.3c	8184696	8188422	+	8	promoter	-1991
chrIV	3767802	3768083	1.15e-15	Y37E11AR.6	3761432	3766821	-	4	promoter	-1121
chrIV	7313975	7314251	1.32e-15	F42C5.8	7313033	7313849	-	4	promoter	-264
chrIV	13015805	13016211	1.33e-15	F49E11.1b	13009133	13034494	+	11	intron 4	6875
chrIV	177103	177898	1.49e-15	Y38C1AA.4	179082	182914	+	5	promoter	-1581
chrIV	1420090	1420494	1.57e-15	Y77E11A.7a	1411100	1419850	-	8	promoter	-442
chrIV	9079337	9079646	2.2e-15	ZC410.3	9076579	9078469	-	7	promoter	-1022
chrIV	15471326	15471747	2.22e-15	Y73F8A.25a	15458066	15471450	-	9	prom_exon 1	-86
chrIV	6129229	6129790	2.34e-15	M03D4.4	6122109	6127285	-	8	promoter	-2224
chrIV	2708301	2708959	2.34e-15	Y94H6A.6	2704695	2707234	-	6	promoter	-1396
chrIV	14219626	14219973	2.48e-15	F02H6.5	14220007	14224332	+	8	promoter	-207
chrIV	5980531	5981259	2.6e-15	B0350.2b	5975565	5985171	+	12	intronexon 7	5330
chrIV	4660369	4660837	3.67e-15	F29B9.2b	4661005	4664938	+	10	promoter	-402
chrIV	4596894	4597239	3.79e-15	F19C7.3	4597646	4598981	+	4	promoter	-579
chrIV	2177409	2177984	4.17e-15	Y71G10AL.1a	2177934	2184632	+	8	prom_exon 1	-237
chrIV	7845532	7846049	4.59e-15	C06A6.2b	7846630	7853910	+	10	promoter	-839
chrIV	9772085	9773377	4.69e-15	T13F2.8	9772511	9773344	+	2	exonintron last	220
chrIV	89602	90089	5.1e-15	B0545.3	86889	88961	-	6	promoter	-884
chrIV	16663617	16664014	5.11e-15	Y51H4A.16	16662333	16663981	-	3	prom_exon 1	165
chrIV	11350818	11351200	5.25e-15	T01G1.1	11341419	11361481	-	25	exonintron 14	10472
chrIV	7242433	7242754	5.25e-15	D2024.7	7240499	7242245	-	3	promoter	-348
chrIV	11583934	11584416	6.99e-15	F12F6.2	11583471	11583765	-	1	promoter	-410
chrIV	6790455	6790784	7.69e-15	C17H12.14	6791087	6792016	+	4	promoter	-467
chrIV	3384602	3384954	1.02e-14	B0546.4a	3383182	3384119	-	4	promoter	-659
chrIV	11371651	11371956	1.03e-14	T01G1.3	11365914	11371729	-	16	prom_exon 1	-74
chrIV	10241718	10241998	1.13e-14	F01G10.7	10239752	10241781	-	5	prom_exon 1	-77
chrIV	15107127	15107529	1.15e-14	M199.2	15108880	15110746	+	7	promoter	-1552
chrIV	1094196	1094503	1.23e-14	Y55F3AR.2	1094555	1096504	+	3	promoter	-205
chrIV	4781194	4781499	1.39e-14	R11E3.4	4775238	4780080	-	11	promoter	-1266
chrIV	11604957	11605254	1.67e-14	Y24F12A.1	11605283	11607315	+	7	promoter	-177
chrIV	6294753	6295723	1.81e-14	Y73B6BL.9b	6294115	6295063	+	2	exonintron last	1123
chrIV	3647548	3648227	2.05e-14	CC8.2a	3645582	3647567	-	3	prom_exon 1	-320
chrIV	4027956	4028563	2.41e-14	W02C12.3b	4015758	4028086	-	10	prom_exon 1	-173
chrIV	11106134	11106445	2.88e-14	T05E11.8	11104790	11105796	-	2	promoter	-493
chrIV	4405094	4406549	2.9e-14	Y24D9A.7	4404936	4405170	-	1	prom_exon last	-651
chrIV	8229448	8229881	4.28e-14	T09A12.4b	8226729	8229341	-	8	promoter	-323
chrIV	1857845	1858802	4.62e-14	F55A8.2c	1858560	1879944	+	10	prom_exon 1	-236
chrIV	3763454	3764478	4.83e-14	Y37E11AR.6	3761432	3766821	-	4	intron 1	2855
chrIV	17249724	17250018	5.29e-14	ZK550.3	17250093	17254714	+	18	promoter	-222
chrIV	8926747	8927798	7.72e-14	D1046.1	8926327	8929017	+	10	intronexon 6	945
chrIV	11549699	11550034	8.76e-14	F12F6.9	11550023	11551914	-	5	intronexon last	2047
chrIV	13093683	13094287	1.16e-13	C39E9.12	13093881	13095355	+	4	intronexon 2	104
chrIV	17333379	17333808	1.16e-13	C49C3.15	17334128	17335004	+	2	promoter	-534
chrIV	3256863	3257185	1.57e-13	T26C12.1	3258922	3263303	+	5	promoter	-1898
chrIV	4637812	4638210	1.84e-13	R105.1	4633761	4637941	+	9	exonintron last	4250
chrIV	9976653	9976939	1.99e-13	C47E12.8	9978163	9980687	+	7	promoter	-1367
chrIV	16383209	16383611	2.2e-13	Y7A9D.t3	16382397	16382470	-	1	promoter	-940
chrIV	3765430	3766107	2.61e-13	Y37E11AR.6	3761432	3766821	-	4	intron 1	1052
chrIV	13239771	13240814	3.09e-13	JC8.3a	13239653	13240535	-	4	prom_exon 1	242
chrIV	11149604	11149893	3.44e-13	F01G4.6	11147639	11149473	-	4	promoter	-275
chrIV	7386759	7387557	4.43e-13	T12B3.4	7385069	7388916	-	7	exonintron 1	1758
chrIV	9268811	9269346	4.86e-13	Y11D7A.13	9270079	9271601	+	4	promoter	-1000
chrIV	14506096	14506361	4.93e-13	Y57G11A.3	14500383	14505112	-	6	promoter	-1116
chrIV	4810422	4810693	5.89e-13	H06H21.3	4810931	4811676	+	3	promoter	-373
chrIV	3338777	3339034	5.93e-13	F42A6.7a	3337234	3338407	-	3	promoter	-498
chrIV	10403153	10403668	6.03e-13	R10H10.5	10403996	10408244	+	7	promoter	-585
chrIV	11119079	11119414	7.26e-13	T05E11.3	11119428	11122916	+	5	promoter	-181
chrIV	17335055	17335334	7.32e-13	C49C3.8	17335760	17336607	+	3	promoter	-565
chrIV	17268580	17269020	7.66e-13	F26D10.9	17269303	17272020	+	10	promoter	-503
chrIV	6601203	6601568	1.14e-12	F38A5.7	6601695	6602265	+	2	promoter	-309
chrIV	5209413	5209815	1.23e-12	Y59E9AL.4	5207371	5215178	-	19	exonintron 11	5564
chrIV	10281204	10281529	1.38e-12	Y43C5A.5	10279641	10281544	-	5	intronexon 1	177
chrIV	9121512	9122030	1.56e-12	C01F6.6b	9121467	9129919	+	8	exon 1	304
chrIV	927246	927538	1.75e-12	F58H7.3	924941	939568	+	12	intron 1	2451
chrIV	16171297	16171586	1.79e-12	Y105C5B.28	16167863	16170645	-	5	promoter	-796
chrIV	606142	606471	1.99e-12	C18H7.2b	606449	613107	+	6	prom_exon 1	-142
chrIV	10222046	10222543	1.99e-12	C24F3.2	10222546	10223605	+	6	promoter	-251
chrIV	17426960	17427503	2.81e-12	C06A12.3	17427688	17429445	+	7	promoter	-456
chrIV	10734579	10735208	3.21e-12	ZC168.3	10732880	10734556	-	8	promoter	-337
chrIV	9511162	9511936	3.25e-12	C33A12.4	9510267	9510530	-	2	promoter	-1019
chrIV	11522303	11523242	3.33e-12	M04B2.4	11518563	11521007	-	9	promoter	-1765
chrIV	2033098	2033346	3.99e-12	Y76B12C.7	2009158	2032997	-	16	promoter	-225
chrIV	4470183	4470772	4.18e-12	M01H9.3b	4468916	4469840	-	4	promoter	-637
chrIV	11027521	11028264	4.43e-12	F36H1.8	11027628	11027652	-	1	prom_exon last	-240
chrIV	4025892	4026259	4.75e-12	W02C12.3d	4015758	4027063	-	10	intron 1	987
chrIV	6881210	6881595	4.95e-12	T05A12.2	6876849	6879364	-	10	promoter	-2038
chrIV	7575257	7575606	5.73e-12	F32E10.2	7576176	7577157	+	4	promoter	-744
chrIV	8786749	8786996	7e-12	C33D9.8	8783364	8786638	-	3	promoter	-234
chrIV	2602036	2602315	7.07e-12	Y69A2AR.7a	2601152	2607039	+	6	intron 2	1023
chrIV	16415166	16415856	7.36e-12	Y65A5A.3	16416051	16416532	+	2	promoter	-540
chrIV	7016570	7017026	1.06e-11	C06G3.6	7017654	7019810	+	3	promoter	-856
chrIV	1849331	1849790	1.07e-11	F55A8.2b	1849668	1879944	+	10	prom_exon 1	-107
chrIV	12012475	12012989	1.09e-11	ZK617.3	12013469	12013990	+	3	promoter	-737
chrIV	9216385	9217167	1.27e-11	C46C2.2	9217737	9220157	+	8	promoter	-961
chrIV	7946654	7947214	1.86e-11	F20D12.4	7943743	7946564	-	5	promoter	-370
chrIV	5967058	5967415	1.96e-11	B0350.t1	5967149	5967222	+	1	prom_exon last	87
chrIV	13521814	13522072	2.02e-11	F52G2.1a	13518210	13521932	-	4	prom_exon 1	-11
chrIV	5947559	5948057	2.04e-11	K02B2.5	5947123	5947590	-	2	prom_exon 1	-218
chrIV	14824802	14825373	2.05e-11	Y57G11C.15	14822806	14824818	-	4	prom_exon 1	-269
chrIV	5394760	5395045	2.62e-11	ZK616.6	5394020	5394799	-	3	prom_exon 1	-103
chrIV	8252898	8253196	2.62e-11	H09I01.2	8253080	8253152	+	1	prom_exon last	-33
chrIV	10502353	10502651	2.82e-11	C02F4.3	10502444	10504015	+	2	prom_exon 1	58
chrIV	5183724	5184046	2.85e-11	W03F8.4	5184118	5184883	+	4	promoter	-233
chrIV	16863445	16864058	3.37e-11	T06A10.4	16863839	16865290	+	3	prom_exon 1	-87
chrIV	9032568	9032857	3.68e-11	C53D6.6	9027786	9031632	-	5	promoter	-1080
chrIV	11813967	11814202	3.69e-11	M117.1	11814314	11819412	+	8	promoter	-229
chrIV	12814403	12814965	4.38e-11	F07C6.4a	12805947	12826835	+	12	intron 7	8737
chrIV	7659509	7659790	4.69e-11	C08G9.1	7659049	7664023	+	4	intron 1	600
chrIV	11648980	11649314	5.19e-11	ZK809.8	11647487	11647655	-	1	promoter	-1492
chrIV	1825933	1826567	5.24e-11	K07A9.2	1824531	1833603	+	7	intron 1	1719
chrIV	8587096	8587496	5.25e-11	Y59H11AR.2a	8585970	8594233	+	16	intron 1	1326
chrIV	16656214	16656848	5.74e-11	Y51H4A.15	16656379	16657168	+	3	intronexon 2	152
chrIV	4024177	4025006	5.87e-11	W02C12.3d	4015758	4027063	-	10	intron 1	2471
chrIV	7230273	7230527	6.39e-11	D2024.6	7228692	7230212	-	5	promoter	-188
chrIV	11821949	11822768	6.54e-11	M117.2	11820966	11821873	-	4	promoter	-485
chrIV	14793941	14794963	7.62e-11	Y57G11C.10	14791105	14792818	-	3	promoter	-1634
chrIV	884774	885075	8.05e-11	C44C8.6a	884914	889900	+	8	prom_exon 1	10
chrIV	15036685	15037278	8.34e-11	Y41E3.10	15037126	15039336	+	5	prom_exon 1	-144
chrIV	10252339	10252781	8.59e-11	F01G10.8	10253642	10255572	+	5	promoter	-1082
chrIV	5604416	5604863	8.65e-11	F26D12.1b	5601698	5609620	+	9	intron 3	2941
chrIV	3552102	3552649	8.65e-11	B0212.t1	3552190	3552262	-	1	prom_exon last	-113
chrIV	7789477	7789877	9.4e-11	C33H5.11	7786186	7789436	-	10	promoter	-241
chrIV	11299629	11299932	9.65e-11	B0035.14	11299019	11304310	+	7	intron 2	761
chrIV	8525995	8526327	1.07e-10	C09G4.2a	8522659	8537727	+	11	intron 4	3502
chrIV	9080241	9080541	1.17e-10	ZC410.3	9076579	9078469	-	7	promoter	-1922
chrIV	17387601	17387923	1.17e-10	T02D1.8	17386839	17387315	-	4	promoter	-447
chrIV	5353940	5354832	1.2e-10	Y4C6B.1	5354486	5356319	+	5	intronexon 3	-100
chrIV	8978061	8978412	1.31e-10	C53B4.4c	8975622	8984111	+	17	intron 6	2614
chrIV	1012480	1012880	1.31e-10	Y55F3AM.3b	1012793	1013117	+	3	prom_exon 1	-113
chrIV	8234732	8235628	1.43e-10	T09A12.4c	8226729	8236564	-	12	intron 3	1384
chrIV	410442	410878	1.43e-10	T07A9.3	405947	408886	-	9	promoter	-1774
chrIV	14070621	14071250	1.45e-10	Y37A1B.1b	14071524	14074630	+	5	promoter	-588
chrIV	6878791	6879588	1.57e-10	T05A12.2	6876849	6879364	-	10	prom_exon 1	174
chrIV	7580237	7580531	1.61e-10	F32E10.1b	7580593	7583501	+	2	promoter	-209
chrIV	7909460	7909799	1.61e-10	C49H3.9	7907617	7909439	-	6	promoter	-190
chrIV	4027200	4027643	1.9e-10	W02C12.3d	4015758	4027063	-	10	promoter	-358
chrIV	874764	875027	1.91e-10	Y55F3BR.1	874987	881841	+	9	prom_exon 1	-91
chrIV	9263419	9264240	2.02e-10	Y11D7A.12	9262084	9264214	-	4	prom_exon 1	384
chrIV	14612584	14613346	2.06e-10	F13G11.t1	14611278	14611351	-	1	promoter	-1614
chrIV	2494914	2495452	2.2e-10	Y69A2AR.21	2494555	2495171	-	3	prom_exon 1	-12
chrIV	4588393	4588760	2.21e-10	F28E10.1d	4584545	4590068	+	9	intron 6	4031
chrIV	5753041	5753756	2.57e-10	C45E5.6b	5747742	5757806	-	6	intron 1	4407
chrIV	957817	958198	2.61e-10	Y55F3AL.1	959526	983149	+	24	promoter	-1518
chrIV	15647767	15648588	2.72e-10	Y105C5A.14	15646120	15651759	-	11	exonintron 4	3581
chrIV	11602177	11602407	2.97e-10	F40F11.1	11602627	11603193	+	3	promoter	-335
chrIV	2676364	2676628	2.98e-10	Y94H6A.3	2676555	2678074	+	6	intronexon 2	-59
chrIV	14959521	14959789	2.98e-10	Y41E3.1	14954389	14958842	-	8	promoter	-813
chrIV	11479397	11479743	3.32e-10	C10C6.6	11473609	11479209	-	9	promoter	-361
chrIV	12218284	12218662	3.33e-10	F35G2.5	12219660	12222798	+	9	promoter	-1187
chrIV	13383858	13384368	3.42e-10	Y62E10A.9	13382117	13383911	-	5	prom_exon 1	-202
chrIV	7573947	7574232	3.5e-10	F32E10.2	7576176	7577157	+	4	promoter	-2086
chrIV	8737335	8737661	3.53e-10	F21D5.4	8738076	8738948	+	3	promoter	-578
chrIV	12417166	12418059	3.73e-10	F08G5.3a	12413063	12417473	-	5	prom_exon 1	-139
chrIV	5600263	5600671	3.95e-10	F26D12.1b	5601698	5609620	+	9	promoter	-1231
chrIV	9275785	9276060	4.15e-10	Y11D7A.14	9274529	9282979	+	24	intron 2	1393
chrIV	8865998	8866506	4.4e-10	C09G9.1	8862755	8865034	-	5	promoter	-1218
chrIV	1446027	1446338	4.44e-10	Y77E11A.11	1435631	1445971	-	8	promoter	-211
chrIV	12404168	12404454	5.22e-10	F28D1.10	12404409	12408415	+	12	prom_exon 1	-98
chrIV	14762833	14763674	5.71e-10	Y57G11C.5	14761842	14762887	-	3	prom_exon 1	-366
chrIV	10867759	10868529	5.8e-10	F13E9.11	10865442	10868925	-	4	intron 1	781
chrIV	4099881	4100116	6.5e-10	C35B1.2a	4086223	4102894	+	13	intron 9	13775
chrIV	6336644	6337228	7.43e-10	Y73B6BL.4	6337644	6339794	+	9	promoter	-708
chrIV	7391536	7392376	8.21e-10	C48A7.2	7394086	7396716	+	9	promoter	-2130
chrIV	5656796	5657642	8.49e-10	T19E7.2c	5651754	5655596	-	6	promoter	-1623
chrIV	8893811	8894135	9.86e-10	C27B7.4	8894093	8901035	+	11	prom_exon 1	-120
chrIV	11474042	11474392	1.15e-09	C10C6.6	11473609	11479209	-	9	intronexon 7	4992
chrIV	322453	322840	1.22e-09	K02D7.t1	322631	322703	-	1	prom_exon last	56
chrIV	854180	854627	1.42e-09	Y55F3BR.8	849411	854703	-	6	exonintron 1	299
chrIV	178701	179088	1.42e-09	Y38C1AA.4	179082	182914	+	5	prom_exon 1	-187
chrIV	8222042	8222310	1.84e-09	T09A12.2a	8222218	8223055	+	2	prom_exon 1	-42
chrIV	2296604	2296970	1.89e-09	C37F5.1	2276278	2300291	-	6	intron 2	3504
chrIV	8112288	8112955	2.03e-09	Y42H9AR.4	8108031	8112192	-	8	promoter	-429
chrIV	16946782	16947059	2.06e-09	Y116A8C.9	16940982	16946764	-	9	promoter	-156
chrIV	13540953	13541242	2.14e-09	F52G2.2	13522069	13539590	-	20	promoter	-1507
chrIV	10341985	10342797	2.26e-09	K11E8.1d	10324972	10340146	-	14	promoter	-2245
chrIV	9802961	9803857	2.31e-09	W08D2.4	9803042	9805979	+	7	prom_exon 1	367
chrIV	11036288	11036742	2.37e-09	F36H1.1	11036561	11037077	+	3	intronexon 2	-46
chrIV	9706755	9707199	2.75e-09	K01H12.1	9707141	9707643	+	2	prom_exon 1	-164
chrIV	17476469	17476719	2.92e-09	F11E6.1c	17476617	17478852	+	7	prom_exon 1	-23
chrIV	5940394	5940868	3.27e-09	K02B2.1	5941921	5943817	+	6	promoter	-1290
chrIV	6584963	6585782	3.46e-09	F38A5.2a	6583134	6585390	-	9	prom_exon 1	17
chrIV	7926477	7926770	3.47e-09	C49H3.11	7925445	7926360	-	3	promoter	-263
chrIV	12701031	12701410	3.62e-09	T23B5.3a	12691966	12703639	+	13	intron 9	9254
chrIV	8869516	8869928	3.67e-09	C09G9.2	8868137	8869657	-	8	prom_exon 1	-65
chrIV	13098598	13098956	3.67e-09	C39E9.14b	13097091	13098706	-	7	prom_exon 1	-71
chrIV	6785226	6785547	3.67e-09	C17H12.1	6780394	6784329	-	12	promoter	-1057
chrIV	11961725	11961946	4.04e-09	ZK829.7	11960219	11961508	-	4	promoter	-327
chrIV	2885198	2885595	4.82e-09	Y54G2A.17b	2872226	2885259	-	7	prom_exon 1	-137
chrIV	5802869	5803146	5.03e-09	C31H1.6b	5800501	5805422	-	7	intron 2	2414
chrIV	7023042	7023488	5.22e-09	C06G3.5a	7024232	7027991	+	6	promoter	-967
chrIV	3694723	3695055	5.36e-09	Y37E11AL.3a	3694943	3698268	+	6	prom_exon 1	-54
chrIV	3131883	3132211	5.39e-09	Y67D8C.10c	3103861	3131372	-	11	promoter	-675
chrIV	682891	683245	5.58e-09	F41A4.t1	683068	683140	+	1	prom_exon last	0
chrIV	2292250	2292546	5.66e-09	C37F5.1	2276278	2300291	-	6	intron 2	7893
chrIV	5851742	5852160	5.75e-09	C06E7.4	5850919	5859967	-	7	exonintron 3	8016
chrIV	16024153	16024556	5.86e-09	Y105C5B.21	15998095	16026814	-	14	intron 1	2459
chrIV	1309911	1310210	5.86e-09	F53H1.4c	1310229	1313488	+	6	promoter	-168
chrIV	9526125	9526430	5.91e-09	F56H11.4	9526369	9528146	+	4	prom_exon 1	-91
chrIV	17269718	17270267	6.18e-09	F26D10.9	17269303	17272020	+	10	intronexon 4	689
chrIV	12085543	12086804	6.64e-09	F11A10.7	12085398	12086917	+	3	exonintron last	775
chrIV	2890286	2890882	7.48e-09	Y54G2A.5a	2887054	2891144	+	6	intron 4	3530
chrIV	4748366	4748710	8.36e-09	E04A4.7	4748051	4748438	-	2	prom_exon 1	-100
chrIV	7011798	7012089	9.21e-09	C06G3.7	7012019	7015998	+	7	prom_exon 1	-75
chrIV	312406	312813	9.33e-09	K02D7.2	311551	313697	-	4	intron 2	1087
chrIV	4049480	4049808	9.43e-09	W03D2.4	4048121	4049434	-	3	promoter	-210
chrIV	2993099	2993769	1.05e-08	Y54G2A.26b	2986721	2992471	-	7	promoter	-963
chrIV	11716454	11716775	1.08e-08	K01A6.2	11713977	11717002	+	7	intron last	2637
chrIV	9368253	9368580	1.16e-08	C10C5.1	9359423	9366437	-	18	promoter	-1979
chrIV	11378576	11378845	1.27e-08	H02I12.2	11378150	11379325	-	2	exonintron last	614
chrIV	838809	839062	1.37e-08	Y55F3BR.6	835782	838566	-	4	promoter	-369
chrIV	8375405	8375749	1.45e-08	D2096.7	8375720	8377618	-	6	intronexon last	2041
chrIV	11352805	11353197	1.51e-08	T01G1.2	11354412	11355039	+	4	promoter	-1411
chrIV	5080820	5081578	1.61e-08	C02B10.5	5083542	5086427	+	6	promoter	-2343
chrIV	8183309	8183742	1.61e-08	C07G1.3c	8184696	8188422	+	8	promoter	-1170
chrIV	12594556	12594968	1.66e-08	K08E7.t1	12594715	12594788	+	1	prom_exon last	47
chrIV	7047658	7048157	1.79e-08	C06G3.1	7050152	7053355	+	10	promoter	-2244
chrIV	255179	255809	1.82e-08	R02D3.7	253694	255426	-	7	prom_exon 1	-68
chrIV	10685843	10686088	1.91e-08	R102.1	10686621	10687023	+	1	promoter	-655
chrIV	6576668	6577039	1.92e-08	C43G2.3	6578228	6579350	+	5	promoter	-1374
chrIV	10695976	10696364	2.16e-08	R102.5b	10695412	10697046	-	4	exon 3	876
chrIV	10936885	10937178	2.25e-08	ZK593.8	10937447	10939776	+	6	promoter	-415
chrIV	12093954	12094194	2.25e-08	F11A10.5	12094351	12096395	+	8	promoter	-277
chrIV	7903408	7903777	2.35e-08	C49H3.6b	7903765	7906866	+	8	prom_exon 1	-172
chrIV	6474721	6475092	2.4e-08	Y73B6BL.27	6472316	6473209	-	4	promoter	-1697
chrIV	9459282	9459535	2.42e-08	F38E11.5	9459719	9463290	+	10	promoter	-310
chrIV	13025602	13026440	2.68e-08	F49E11.1b	13009133	13034494	+	11	intron 6	16888
chrIV	11310704	11310925	2.69e-08	B0035.1a	11310976	11312083	+	5	promoter	-161
chrIV	3050801	3051055	2.82e-08	Y67D8C.4	3050417	3055664	+	8	exonintron 2	511
chrIV	5171042	5171350	2.96e-08	W03F8.5	5173327	5179267	+	7	promoter	-2131
chrIV	10284600	10284851	3.42e-08	Y43C5A.6a	10281952	10284221	-	8	promoter	-504
chrIV	16775989	16776544	3.68e-08	Y43D4A.t2	16776052	16776124	+	1	prom_exon last	214
chrIV	8527661	8528192	3.87e-08	C09G4.2a	8522659	8537727	+	11	intron 4	5267
chrIV	11406834	11407163	3.9e-08	F22B3.1	11407092	11407404	+	1	prom_exon last	-93
chrIV	12370527	12371357	4.32e-08	F28D1.1	12372229	12374654	+	4	promoter	-1287
chrIV	4747542	4747979	4.34e-08	E04A4.6	4745790	4747829	-	7	prom_exon 1	68
chrIV	15931206	15932230	4.55e-08	Y105C5B.t1	15931977	15932049	+	1	prom_exon last	-259
chrIV	10868979	10869825	4.93e-08	F13E9.11	10865442	10868925	-	4	promoter	-477
chrIV	13253873	13254295	4.95e-08	JC8.8	13250693	13252286	-	2	promoter	-1798
chrIV	13880836	13881186	5.45e-08	B0513.4	13880130	13881461	+	4	exonintron 2	881
chrIV	12567221	12567545	5.45e-08	K08E7.2	12566892	12567189	-	2	promoter	-194
chrIV	16865538	16865859	5.52e-08	T06A10.3	16865804	16866425	+	3	prom_exon 1	-105
chrIV	3050319	3050597	5.7e-08	Y67D8C.4	3050417	3055664	+	8	prom_exon 1	41
chrIV	5607335	5607961	6.06e-08	F26D12.1c	5607769	5609620	+	4	prom_exon 1	-121
chrIV	17293701	17293998	6.17e-08	T28F3.5	17294753	17300681	+	18	promoter	-903
chrIV	443604	443954	6.18e-08	Y66H1A.3	443984	444696	+	4	promoter	-205
chrIV	7633025	7633284	6.25e-08	F45E4.2	7633419	7634421	+	4	promoter	-264
chrIV	564075	565478	6.5e-08	F56A11.3	559237	567846	+	4	intron 1	5539
chrIV	8066444	8067213	6.54e-08	C18F3.2	8062456	8082750	+	16	intronexon 6	4372
chrIV	6984400	6985257	6.95e-08	ZK381.5b	6979017	6983560	-	6	promoter	-1268
chrIV	5985047	5986244	7.11e-08	B0350.2b	5975565	5985171	+	12	exonintron last	10080
chrIV	10141976	10142475	7.55e-08	K08F4.7	10142216	10142984	+	4	intronexon 2	9
chrIV	11523844	11524838	7.61e-08	M04B2.1	11524619	11527495	+	6	intronexon 2	-278
chrIV	5370999	5371228	7.91e-08	F41H10.3b	5369800	5373950	+	12	intron 6	1313
chrIV	1623813	1624110	8.61e-08	Y41D4B.7	1624078	1626670	+	5	prom_exon 1	-116
chrIV	8831304	8831571	8.73e-08	T28C6.8	8829928	8830429	-	2	promoter	-1008
chrIV	12112964	12113291	9.08e-08	M18.2	12111199	12111475	-	1	promoter	-1652
chrIV	10499989	10500502	9.12e-08	C02F4.2a	10493839	10501038	-	12	intronexon 2	792
chrIV	13777541	13777784	9.36e-08	Y45F10D.12	13777865	13778723	+	5	promoter	-202
chrIV	7508164	7508483	9.9e-08	R05G6.5	7508572	7509465	+	5	promoter	-248
chrIV	7103373	7103609	9.93e-08	ZC477.3	7103551	7104865	+	5	prom_exon 1	-60
chrIV	519515	519870	9.96e-08	W03G1.6a	507057	519456	-	11	promoter	-236
chrIV	5173453	5173755	9.97e-08	W03F8.5	5173327	5179267	+	7	exonintron 1	277
chrIV	6576166	6576445	1.17e-07	C43G2.3	6578228	6579350	+	5	promoter	-1922
chrIV	5548791	5549227	1.34e-07	T12E12.1	5551137	5558388	+	8	promoter	-2128
chrIV	10811457	10811753	1.34e-07	R13.4	10812405	10814210	+	4	promoter	-800
chrIV	9046998	9047343	1.37e-07	Y73F4A.1	9044068	9045280	-	3	promoter	-1890
chrIV	10419245	10419706	1.37e-07	F13B12.6	10414806	10417829	-	6	promoter	-1646
chrIV	14838195	14838525	1.41e-07	Y57G11C.22	14837178	14853572	+	7	intron 2	1182
chrIV	11065796	11066025	1.44e-07	Y5F2A.1	11063599	11064092	-	3	promoter	-1818
chrIV	8620199	8620503	1.48e-07	F42A9.2	8620749	8625643	+	10	promoter	-398
chrIV	11038738	11038981	1.52e-07	F36H1.2	11038861	11046997	+	24	prom_exon 1	-1
chrIV	3213512	3213757	1.52e-07	M4.1	3213773	3217670	+	6	promoter	-138
chrIV	2316848	2317127	1.52e-07	Y38F2AL.4	2315464	2315950	-	1	promoter	-1037
chrIV	8687771	8688094	1.54e-07	F08B4.7	8686962	8687797	-	4	prom_exon 1	-135
chrIV	6415194	6415480	1.54e-07	Y73B6BL.3	6415492	6417333	+	6	promoter	-155
chrIV	5535791	5536289	1.57e-07	F35D6.1a	5533396	5537849	-	11	intron 8	1809
chrIV	3055459	3055777	1.58e-07	Y67D8C.3a	3055716	3061946	+	10	prom_exon 1	-98
chrIV	11854818	11855110	1.58e-07	F38H4.7	11851009	11854860	-	9	prom_exon 1	-104
chrIV	11111268	11111515	1.58e-07	T05E11.1	11110193	11111022	-	4	promoter	-369
chrIV	11490818	11491234	1.6e-07	H21P03.3b	11482980	11498144	-	8	intron 2	7118
chrIV	13778919	13779308	1.63e-07	Y45F10D.3	13779070	13782193	+	8	prom_exon 1	43
chrIV	14576535	14576780	1.95e-07	Y57G11B.t1	14576593	14576665	-	1	prom_exon last	7
chrIV	12684204	12684658	2.06e-07	T23B5.1	12677774	12684355	-	10	prom_exon 1	-76
chrIV	8819470	8819780	2.06e-07	T28C6.3	8820343	8821152	+	2	promoter	-718
[truncated: 1,189 more rows]
